# Supplementary material for: Deciphering Heterogeneity in Pig Genome Assembly Sscrofa9 by Isochore and Isochore-Like Region Analyses
Source: PLoS One. 2010 Oct 11;5(10):e13303. doi: 10.1371/journal.pone.0013303 (PMC2952626; doi:10.1371/journal.pone.0013303)
Supplement: Table S1 — The coordinates, lengths, GC levels, ΔGC, SD, families, types, and h values of the pig LHGRs. ΔGC indicates the difference in GC content between neighboring LHGRs. SD represents for the average standard variance of the GC content in the family to which the LHGR belongs. (0.44 MB XLS) [file pone.0013303.s005.xls]

## Sheet: Sheet1
Table S1 The Coordinates, lengths, GC levels, ΔGC, GC standard deviations (SD), families, types and h values of the pig LHGRs. ΔGC indicates the difference of GC content between adjacent LHGRs. SD represents for the average standard variance of GC content in the family which LHGR belongs to.
No.	chr.	Start (bp)	Stop (bp)	Length(bp)	GC(%)	ΔGC(%)	SD	Family	Type	h	isochore/isochore-like
1	1	1	335053	335053	57.4	-	2.2304	H3	GC	0.0539601	isochore
2	1	335054	897800	562747	51.11	-6.2865	1.7432	H2	GC	0.154043	isochore
3	1	897801	1630088	732288	55.55	4.4343	2.2304	H3	GC	0.307075	isochore-like
4	1	1630089	2175840	545752	58.32	2.772	2.2304	H3	GC	0.476617	isochore-like
5	1	2175841	2717823	541983	52.56	-5.7594	1.7432	H2	GC	0.626485	isochore-like
6	1	2717824	3093785	375962	55.17	2.6143	2.2304	H3	GC	0.734591	isochore-like
7	1	3093786	3581417	487632	49.71	-5.4651	1.7432	H2	GC	0.819839	isochore-like
8	1	3581418	4265605	684188	44.14	-5.5638	1.1724	H1	GC	0.897883	isochore-like
9	1	4265606	4931670	666065	39.09	-5.0569	0.974	L2	AT	0.917802	isochore-like
10	1	4931671	5560232	628562	44.05	4.9592	1.1724	H1	GC	0.929399	isochore-like
11	1	5560233	6910316	1350084	39.87	-4.1733	0.974	L2	AT	0.963959	isochore-like
12	1	6910317	7329066	418750	43.14	3.2679	1.1724	H1	GC	0.967614	isochore-like
13	1	7329067	7723765	394699	48.69	5.5466	1.7432	H2	GC	1.01531	isochore-like
14	1	7723766	8338618	614853	46.54	-2.1432	1.7432	H2	GC	1.08065	isochore-like
15	1	8338619	8706989	368371	52.22	5.68	1.7432	H2	GC	1.15856	isochore-like
16	1	8706990	9517085	810096	46.3	-5.9284	1.7432	H2	GC	1.25471	isochore-like
17	1	9517086	9846036	328951	48.78	2.487	1.7432	H2	GC	1.29291	isochore-like
18	1	9846037	10410133	564097	44.04	-4.7471	1.1724	H1	GC	1.35449	isochore-like
19	1	10410134	10781661	371528	47.58	3.54	1.7432	H2	GC	1.3864	isochore-like
20	1	10781662	11951065	1169404	41.31	-6.2627	1.1724	H1	GC	1.45872	isochore-like
21	1	11951066	12421492	470427	46.57	5.2578	1.7432	H2	GC	1.46183	isochore-like
22	1	12421493	13317503	896011	41.29	-5.2832	1.1724	H1	GC	1.52951	isochore-like
23	1	13317504	14111608	794105	37.26	-4.0333	0.974	L2	AT	1.54071	isochore-like
24	1	14111609	14663512	551904	39.11	1.8537	0.974	L2	AT	1.51812	isochore-like
25	1	14663513	15265832	602320	41.79	2.6806	1.1724	H1	GC	1.52246	isochore-like
26	1	15265833	15783290	517458	39.26	-2.5255	0.974	L2	AT	1.51688	isochore-like
27	1	15783291	16577004	793714	43.85	4.5894	1.1724	H1	GC	1.56599	isochore-like
28	1	16577005	17102910	525906	46.75	2.8969	1.7432	H2	GC	1.60221	isochore-like
29	1	17102911	17407981	305071	40.48	-6.2675	0.974	L2	GC	1.6445	isochore-like
30	1	17407982	18627481	1219500	43.08	2.5955	1.1724	H1	GC	1.70119	isochore-like
31	1	18627482	19207962	580481	39.97	-3.1038	0.974	L2	AT	1.71583	isochore-like
32	1	19207963	21948699	2740737	37.88	-2.0993	0.974	L2	AT	1.68589	isochore-like
33	1	21948700	23147319	1198620	41.07	3.1923	1.1724	H1	GC	1.66185	isochore-like
34	1	23147320	23903755	756436	39.68	-1.3867	0.974	L2	AT	1.67534	isochore-like
35	1	23903756	24217183	313428	37.78	-1.9042	0.974	L2	AT	1.6682	isochore-like
36	1	24217184	24654795	437612	35.5	-2.2746	0.6864	L1	AT	1.6163	isochore-like
37	1	24654796	25522990	868195	33.61	-1.8928	0.6864	L1	AT	1.59783	isochore-like
38	1	25522991	25982066	459076	35.02	1.4063	0.6864	L1	AT	1.52028	isochore-like
39	1	25982067	26608389	626323	37.82	2.8092	0.974	L2	AT	1.51139	isochore-like
40	1	26608390	27052311	443922	39.83	2.0022	0.974	L2	AT	1.49971	isochore-like
41	1	27052312	28808273	1755962	41.38	1.5489	1.1724	H1	GC	1.52708	isochore-like
42	1	28808274	29623637	815364	39.65	-1.7215	0.974	L2	AT	1.52995	isochore-like
43	1	29623638	30134849	511212	37.05	-2.6046	0.974	L2	AT	1.54515	isochore-like
44	1	30134850	30608236	473387	39.14	2.0922	0.974	L2	AT	1.51752	isochore-like
45	1	30608237	31451197	842961	40.98	1.834	0.974	L2	GC	1.53289	isochore-like
46	1	31451198	33504673	2053476	38.38	-2.5962	0.974	L2	AT	1.53346	isochore-like
47	1	33504674	35221763	1717090	39.88	1.5006	0.974	L2	AT	1.51647	isochore-like
48	1	35221764	37056156	1834393	36.15	-3.7307	0.6864	L1	AT	1.46709	isochore-like
49	1	37056157	37675380	619224	38.16	2.013	0.974	L2	AT	1.35593	isochore-like
50	1	37675381	38603333	927953	36.57	-1.5883	0.6864	L1	AT	1.37366	isochore-like
51	1	38603334	39393953	790620	40.1	3.527	0.974	L2	AT	1.34323	isochore-like
52	1	39393954	39722799	328846	38.06	-2.0382	0.974	L2	AT	1.34048	isochore-like
53	1	39722800	40659332	936533	36.74	-1.319	0.6864	L1	AT	1.31258	isochore-like
54	1	40659333	41286881	627549	35.39	-1.3572	0.6864	L1	AT	1.27882	isochore-like
55	1	41286882	42120350	833469	39.08	3.6939	0.974	L2	AT	1.24089	isochore-like
56	1	42120351	42859570	739220	36.88	-2.198	0.6864	L1	AT	1.22328	isochore-like
57	1	42859571	43569437	709867	35.25	-1.6311	0.6864	L1	AT	1.19156	isochore-like
58	1	43569438	44072935	503498	33.33	-1.9206	0.6864	L1	AT	1.12424	isochore-like
59	1	44072936	44692293	619358	37.54	4.211	0.974	L2	AT	1.09944	isochore-like
60	1	44692294	46560690	1868397	39.38	1.8418	0.974	L2	AT	1.08928	isochore-like
61	1	46560691	47773346	1212656	37.99	-1.3942	0.974	L2	AT	1.06854	isochore-like
62	1	47773347	51232029	3458683	34.79	-3.1958	0.6864	L1	AT	0.913146	isochore-like
63	1	51232030	52696719	1464690	36.91	2.1149	0.6864	L1	AT	0.734837	isochore-like
64	1	52696720	53301967	605248	38.39	1.4765	0.974	L2	AT	0.689571	isochore-like
65	1	53301968	54042548	740581	39.92	1.5354	0.974	L2	AT	0.691888	isochore-like
66	1	54042549	55158903	1116355	38.3	-1.6235	0.974	L2	AT	0.678524	isochore-like
67	1	55158904	55616090	457187	41.82	3.5206	1.1724	H1	GC	0.664656	isochore-like
68	1	55616091	59671266	4055176	39.63	-2.1886	0.974	L2	AT	0.683536	isochore-like
69	1	59671267	59994044	322778	37.77	-1.8574	0.974	L2	AT	0.663753	isochore-like
70	1	59994045	61587065	1593021	43.07	5.3031	1.1724	H1	GC	0.725674	isochore-like
71	1	61587066	61986217	399152	37.94	-5.1359	0.974	L2	AT	0.749464	isochore-like
72	1	61986218	63002605	1016388	36.58	-1.361	0.6864	L1	AT	0.736262	isochore-like
73	1	63002606	66690989	3688384	35.17	-1.4083	0.6864	L1	AT	0.574058	isochore-like
74	1	66690990	67158395	467406	37.11	1.9422	0.974	L2	AT	0.422079	isochore-like
75	1	67158396	67654667	496272	38.83	1.7217	0.974	L2	AT	0.409661	isochore-like
76	1	67654668	68944337	1289670	35.87	-2.9616	0.6864	L1	AT	0.363784	isochore-like
77	1	68944338	70768054	1823717	39.94	4.0718	0.974	L2	AT	0.333943	isochore-like
78	1	70768055	71651167	883113	36.34	-3.6083	0.6864	L1	AT	0.307193	isochore-like
79	1	71651168	73414994	1763827	34.32	-2.0124	0.6864	L1	AT	0.215884	isochore-like
80	1	73414995	73978375	563381	36.05	1.7296	0.6864	L1	AT	0.112923	isochore
81	1	73978376	74834780	856405	37.69	1.6336	0.974	L2	AT	0.08493	isochore
82	1	74834781	81014568	6179788	40.86	3.1765	0.974	L2	GC	0.147268	isochore
83	1	81014569	81653899	639331	44.08	3.2168	1.1724	H1	GC	0.219644	isochore-like
84	1	81653900	82194521	540622	39.76	-4.3239	0.974	L2	AT	0.244975	isochore-like
85	1	82194522	83045441	850920	36.24	-3.5144	0.6864	L1	AT	0.226281	isochore-like
86	1	83045442	83801754	756313	39.75	3.5057	0.974	L2	AT	0.196467	isochore
87	1	83801755	84254794	453040	37.45	-2.2934	0.974	L2	AT	0.194661	isochore
88	1	84254795	84806609	551815	34.94	-2.5085	0.6864	L1	AT	0.165431	isochore
89	1	84806610	85467949	661340	36.39	1.4464	0.6864	L1	AT	0.124559	isochore
90	1	85467950	88787580	3319631	38.62	2.2298	0.974	L2	AT	0.0811131	isochore
91	1	88787581	89470163	682583	40.27	1.6531	0.974	L2	AT	0.0575959	isochore
92	1	89470164	90405286	935123	36.58	-3.6932	0.6864	L1	AT	0.0391044	isochore
93	1	90405287	90779459	374173	38.46	1.8828	0.974	L2	AT	0.00934245	isochore
94	1	90779460	91898384	1118925	40.24	1.7765	0.974	L2	AT	0.012561	isochore
95	1	91898385	93119116	1220732	37.26	-2.9826	0.974	L2	AT	0.0159079	isochore
96	1	93119117	93512826	393710	38.63	1.3752	0.974	L2	AT	0.0327327	isochore
97	1	93512827	94576178	1063352	36.39	-2.2406	0.6864	L1	AT	0.0687007	isochore
98	1	94576179	95518359	942181	38.92	2.5322	0.974	L2	AT	0.0982565	isochore
99	1	95518360	96003568	485209	40.58	1.6524	0.974	L2	GC	0.099608	isochore
100	1	96003569	97084938	1081370	36.67	-3.9024	0.6864	L1	AT	0.123886	isochore
101	1	97084939	98017938	933000	39.52	2.8459	0.974	L2	AT	0.147666	isochore
102	1	98017939	99880957	1863019	41.93	2.4143	1.1724	H1	GC	0.11919	isochore
103	1	99880958	101004690	1123733	46.94	5.0056	1.7432	H2	GC	0.0391348	isochore
104	1	101004691	101346712	342022	43.98	-2.9581	1.1724	H1	GC	0.0681018	isochore
105	1	101346713	101781441	434729	50.36	6.3792	1.7432	H2	GC	0.12211	isochore
106	1	101781442	103586872	1805431	42.89	-7.4742	1.1724	H1	GC	0.206934	isochore-like
107	1	103586873	104408892	822020	40.57	-2.3142	0.974	L2	GC	0.265854	isochore-like
108	1	104408893	106403918	1995026	37.17	-3.4046	0.974	L2	AT	0.241071	isochore-like
109	1	106403919	108611884	2207966	38.78	1.608	0.974	L2	AT	0.177796	isochore
110	1	108611885	109613943	1002059	40.64	1.8646	0.974	L2	GC	0.171455	isochore
111	1	109613944	110544899	930956	44.52	3.8816	1.1724	H1	GC	0.210664	isochore-like
112	1	110544900	111120323	575424	40.51	-4.0156	0.974	L2	GC	0.262203	isochore-like
113	1	111120324	111540380	420057	44.07	3.5593	1.1724	H1	GC	0.274356	isochore-like
114	1	111540381	111898332	357952	39.18	-4.8837	0.974	L2	AT	0.29488	isochore-like
115	1	111898333	112365401	467069	42.49	3.304	1.1724	H1	GC	0.306874	isochore-like
116	1	112365402	112709049	343648	45.85	3.3662	1.1724	H1	GC	0.331577	isochore-like
117	1	112709050	113259428	550379	43.28	-2.5769	1.1724	H1	GC	0.369151	isochore-like
118	1	113259429	118410772	5151344	40.85	-2.4259	0.974	L2	GC	0.450038	isochore-like
119	1	118410773	118867088	456316	46.21	5.3641	1.7432	H2	GC	0.501222	isochore-like
120	1	118867089	120768838	1901750	36.89	-9.3244	0.6864	L1	AT	0.506618	isochore-like
121	1	120768839	121589343	820505	38.89	1.9977	0.974	L2	AT	0.453801	isochore-like
122	1	121589344	122878595	1289252	36.46	-2.4295	0.6864	L1	AT	0.411778	isochore-like
123	1	122878596	123417285	538690	38.29	1.8298	0.974	L2	AT	0.375875	isochore-like
124	1	123417286	125338745	1921460	40.19	1.9047	0.974	L2	AT	0.380854	isochore-like
125	1	125338746	125828686	489941	43.52	3.3271	1.1724	H1	GC	0.399458	isochore-like
126	1	125828687	126539618	710932	37.92	-5.6027	0.974	L2	AT	0.411518	isochore-like
127	1	126539619	127080638	541020	40.18	2.2673	0.974	L2	AT	0.401145	isochore-like
128	1	127080639	127716850	636212	36.76	-3.4279	0.6864	L1	AT	0.389703	isochore-like
129	1	127716851	128953687	1236837	38.34	1.5858	0.974	L2	AT	0.365794	isochore-like
130	1	128953688	129349245	395558	41.4	3.0595	1.1724	H1	GC	0.352848	isochore-like
131	1	129349246	129810650	461405	39.1	-2.2987	0.974	L2	AT	0.353421	isochore-like
132	1	129810651	131146930	1336280	36.2	-2.9057	0.6864	L1	AT	0.317809	isochore-like
133	1	131146931	131539012	392082	38.85	2.6577	0.974	L2	AT	0.272007	isochore-like
134	1	131539013	132231256	692244	40.84	1.9851	0.974	L2	GC	0.279514	isochore-like
135	1	132231257	132914781	683525	42.76	1.9213	1.1724	H1	GC	0.312462	isochore-like
136	1	132914782	133648187	733406	38.14	-4.6231	0.974	L2	AT	0.316709	isochore-like
137	1	133648188	134404662	756475	43.75	5.6123	1.1724	H1	GC	0.332345	isochore-like
138	1	134404663	134775453	370791	38.27	-5.4778	0.974	L2	AT	0.35017	isochore-like
139	1	134775454	135438844	663391	42.45	4.1728	1.1724	H1	GC	0.368618	isochore-like
140	1	135438845	135909824	470980	48.96	6.5178	1.7432	H2	GC	0.408941	isochore-like
141	1	135909825	137303392	1393568	44	-4.9612	1.1724	H1	GC	0.504446	isochore-like
142	1	137303393	137788004	484612	49.65	5.6487	1.7432	H2	GC	0.597885	isochore-like
143	1	137788005	138125054	337050	38.94	-10.7061	0.974	L2	AT	0.636548	isochore-like
144	1	138125055	138436861	311807	41.59	2.6411	1.1724	H1	GC	0.639455	isochore-like
145	1	138436862	139170298	733437	38.55	-3.0365	0.974	L2	AT	0.64138	isochore-like
146	1	139170299	139635587	465289	41.38	2.8313	1.1724	H1	GC	0.641267	isochore-like
147	1	139635588	140115025	479438	38.16	-3.2244	0.974	L2	AT	0.639715	isochore-like
148	1	140115026	140967588	852563	36.08	-2.0722	0.6864	L1	AT	0.612285	isochore-like
149	1	140967589	141897393	929805	38.68	2.599	0.974	L2	AT	0.580247	isochore-like
150	1	141897394	143327403	1430010	35.76	-2.9181	0.6864	L1	AT	0.525983	isochore-like
151	1	143327404	143849988	522585	37.92	2.1523	0.974	L2	AT	0.46817	isochore-like
152	1	143849989	149189843	5339855	41.99	4.0697	1.1724	H1	GC	0.572631	isochore-like
153	1	149189844	149511769	321926	37.9	-4.0913	0.974	L2	AT	0.671647	isochore-like
154	1	149511770	150604306	1092537	39.53	1.6344	0.974	L2	AT	0.666409	isochore-like
155	1	150604307	150977419	373113	43.48	3.9461	1.1724	H1	GC	0.676662	isochore-like
156	1	150977420	151279451	302032	48.81	5.3358	1.7432	H2	GC	0.707764	isochore-like
157	1	151279452	152113321	833870	43.99	-4.8171	1.1724	H1	GC	0.767048	isochore-like
158	1	152113322	152628800	515479	41.44	-2.5534	1.1724	H1	GC	0.797705	isochore-like
159	1	152628801	153244948	616148	39.62	-1.8171	0.974	L2	AT	0.816787	isochore-like
160	1	153244949	156432823	3187875	45.32	5.6996	1.1724	H1	GC	0.985417	isochore-like
161	1	156432824	156960966	528143	38.74	-6.5872	0.974	L2	AT	1.10791	isochore-like
162	1	156960967	157637540	676574	42.39	3.651	1.1724	H1	GC	1.12644	isochore-like
163	1	157637541	158493871	856331	37.23	-5.1548	0.974	L2	AT	1.11963	isochore-like
164	1	158493872	159248844	754973	35.52	-1.7129	0.6864	L1	AT	1.08735	isochore-like
165	1	159248845	159887057	638213	39.14	3.6179	0.974	L2	AT	1.04974	isochore-like
166	1	159887058	160301118	414061	37.48	-1.6595	0.974	L2	AT	1.04343	isochore-like
167	1	160301119	164683271	4382153	35.45	-2.026	0.6864	L1	AT	0.892144	isochore-like
168	1	164683272	165090601	407330	38.71	3.2581	0.974	L2	AT	0.729727	isochore-like
169	1	165090602	165618784	528183	42.57	3.8601	1.1724	H1	GC	0.723697	isochore-like
170	1	165618785	166047478	428694	40.7	-1.8728	0.974	L2	GC	0.743785	isochore-like
171	1	166047479	166373091	325613	37.27	-3.4232	0.974	L2	AT	0.750167	isochore-like
172	1	166373092	166697863	324772	42.46	5.1848	1.1724	H1	GC	0.753064	isochore-like
173	1	166697864	167111261	413398	37.94	-4.5197	0.974	L2	AT	0.73907	isochore-like
174	1	167111262	167805519	694258	36.16	-1.7755	0.6864	L1	AT	0.724212	isochore-like
175	1	167805520	168184975	379456	40.57	4.4078	0.974	L2	GC	0.694275	isochore-like
176	1	168184976	170550019	2365044	43.97	3.3973	1.1724	H1	GC	0.802703	isochore-like
177	1	170550020	171046650	496631	39.46	-4.5113	0.974	L2	AT	0.876213	isochore-like
178	1	171046651	171436009	389359	49.18	9.7262	1.7432	H2	GC	0.907876	isochore-like
179	1	171436010	172392724	956715	46.92	-2.2653	1.7432	H2	GC	1.00473	isochore-like
180	1	172392725	172924602	531878	38.71	-8.2042	0.974	L2	AT	1.04856	isochore-like
181	1	172924603	173356459	431857	43.08	4.3653	1.1724	H1	GC	1.08053	isochore-like
182	1	173356460	174294372	937913	46.68	3.6014	1.7432	H2	GC	1.14447	isochore-like
183	1	174294373	174885962	591590	42.24	-4.4437	1.1724	H1	GC	1.21115	isochore-like
184	1	174885963	175350016	464054	47.78	5.5429	1.7432	H2	GC	1.25687	isochore-like
185	1	175350017	175761931	411915	50.74	2.9551	1.7432	H2	GC	1.32356	isochore-like
186	1	175761932	176067561	305630	47.58	-3.1595	1.7432	H2	GC	1.37658	isochore-like
187	1	176067562	176485450	417889	38.56	-9.0128	0.974	L2	AT	1.40355	isochore-like
188	1	176485451	176892917	407467	43.77	5.207	1.1724	H1	GC	1.39244	isochore-like
189	1	176892918	177264357	371440	41.79	-1.9809	1.1724	H1	GC	1.42921	isochore-like
190	1	177264358	179094204	1829847	37.54	-4.2448	0.974	L2	AT	1.40733	isochore-like
191	1	179094205	181005107	1910903	35.15	-2.3958	0.6864	L1	AT	1.30627	isochore-like
192	1	181005108	182920539	1915432	34	-1.1473	0.6864	L1	AT	1.14188	isochore-like
193	1	182920540	184435653	1515114	36.96	2.9632	0.6864	L1	AT	1.02522	isochore-like
194	1	184435654	187183315	2747662	35.05	-1.9133	0.6864	L1	AT	0.887687	isochore-like
195	1	187183316	188300445	1117130	39.96	4.9076	0.974	L2	AT	0.77958	isochore-like
196	1	188300446	188791571	491126	37.58	-2.3797	0.974	L2	AT	0.772479	isochore-like
197	1	188791572	190481516	1689945	40.57	2.9914	0.974	L2	GC	0.792552	isochore-like
198	1	190481517	191855011	1373495	38.67	-1.8985	0.974	L2	AT	0.785161	isochore-like
199	1	191855012	192258145	403134	40.09	1.4191	0.974	L2	AT	0.779131	isochore-like
200	1	192258146	192848308	590163	42.98	2.8889	1.1724	H1	GC	0.797561	isochore-like
201	1	192848309	193572725	724417	39.61	-3.3713	0.974	L2	AT	0.809062	isochore-like
202	1	193572726	194913484	1340759	40.87	1.2633	0.974	L2	GC	0.835525	isochore-like
203	1	194913485	195796917	883433	39.41	-1.4646	0.974	L2	AT	0.838271	isochore-like
204	1	195796918	196172547	375630	41.99	2.5791	1.1724	H1	GC	0.845743	isochore-like
205	1	196172548	197425061	1252514	39.48	-2.5041	0.974	L2	AT	0.851822	isochore-like
206	1	197425062	198447764	1022703	38.45	-1.0294	0.974	L2	AT	0.835308	isochore-like
207	1	198447765	199012534	564770	37.11	-1.3457	0.974	L2	AT	0.814132	isochore-like
208	1	199012535	199494119	481585	42.91	5.8027	1.1724	H1	GC	0.822252	isochore-like
209	1	199494120	200191438	697319	39.53	-3.3792	0.974	L2	AT	0.826242	isochore-like
210	1	200191439	200518880	327442	43.8	4.2667	1.1724	H1	GC	0.843907	isochore-like
211	1	200518881	200875150	356270	46.61	2.8123	1.7432	H2	GC	0.876749	isochore-like
212	1	200875151	201210967	335817	42.46	-4.1463	1.1724	H1	GC	0.902867	isochore-like
213	1	201210968	202252495	1041528	38.21	-4.2518	0.974	L2	AT	0.897094	isochore-like
214	1	202252496	202958484	705989	41.08	2.87	1.1724	H1	GC	0.895158	isochore-like
215	1	202958485	203793999	835515	39.42	-1.6606	0.974	L2	AT	0.905626	isochore-like
216	1	203794000	204783335	989336	36.39	-3.0277	0.6864	L1	AT	0.880877	isochore-like
217	1	204783336	205154285	370950	38.86	2.4674	0.974	L2	AT	0.826961	isochore-like
218	1	205154286	206133164	978879	36.82	-2.0441	0.6864	L1	AT	0.827933	isochore-like
219	1	206133165	207424847	1291683	34.73	-2.0874	0.6864	L1	AT	0.756276	isochore-like
220	1	207424848	207880316	455469	36.53	1.8039	0.6864	L1	AT	0.678667	isochore-like
221	1	207880317	208194199	313883	40.02	3.4844	0.974	L2	AT	0.670119	isochore-like
222	1	208194200	209427597	1233398	35.63	-4.3876	0.6864	L1	AT	0.637478	isochore-like
223	1	209427598	210009570	581973	37.98	2.3511	0.974	L2	AT	0.582951	isochore-like
224	1	210009571	210720640	711070	39.96	1.9779	0.974	L2	AT	0.580055	isochore-like
225	1	210720641	211410153	689513	37.27	-2.692	0.974	L2	AT	0.570388	isochore-like
226	1	211410154	212000887	590734	39.59	2.3277	0.974	L2	AT	0.558142	isochore-like
227	1	212000888	213067426	1066539	40.81	1.2164	0.974	L2	GC	0.567174	isochore-like
228	1	213067427	214235213	1167787	38.36	-2.4501	0.974	L2	AT	0.557887	isochore-like
229	1	214235214	214672917	437704	35.67	-2.6907	0.6864	L1	AT	0.529561	isochore-like
230	1	214672918	215306992	634075	40.09	4.4186	0.974	L2	AT	0.526765	isochore-like
231	1	215306993	215958278	651286	44.32	4.2293	1.1724	H1	GC	0.552154	isochore-like
232	1	215958279	218851245	2892967	38.19	-6.1323	0.974	L2	AT	0.549079	isochore-like
233	1	218851246	219401185	549940	36.01	-2.1762	0.6864	L1	AT	0.490752	isochore-like
234	1	219401186	222655476	3254291	34.58	-1.4329	0.6864	L1	AT	0.348554	isochore-like
235	1	222655477	224434529	1779053	37.12	2.5414	0.974	L2	AT	0.167391	isochore
236	1	224434530	225260643	826114	39.44	2.3211	0.974	L2	AT	0.12748	isochore
237	1	225260644	225622880	362237	41.05	1.6152	1.1724	H1	GC	0.1323	isochore
238	1	225622881	226126945	504065	37.21	-3.8479	0.974	L2	AT	0.126751	isochore
239	1	226126946	226681743	554798	38.78	1.5718	0.974	L2	AT	0.114001	isochore
240	1	226681744	227211823	530080	36.58	-2.1978	0.6864	L1	AT	0.092456	isochore
241	1	227211824	228406870	1195047	39.14	2.5603	0.974	L2	AT	0.0802201	isochore
242	1	228406871	228959691	552821	36	-3.144	0.6864	L1	AT	0.0544417	isochore
243	1	228959692	230134805	1175114	40.4	4.3992	0.974	L2	GC	0.046638	isochore
244	1	230134806	230634840	500035	37.79	-2.605	0.974	L2	AT	0.0478139	isochore
245	1	230634841	231061886	427046	39.41	1.6214	0.974	L2	AT	0.0379003	isochore
246	1	231061887	232699305	1637419	41.36	1.9489	1.1724	H1	GC	0.067196	isochore
247	1	232699306	233230203	530898	43.25	1.8843	1.1724	H1	GC	0.10116	isochore
248	1	233230204	234389839	1159636	39.8	-3.4501	0.974	L2	AT	0.114826	isochore
249	1	234389840	235195344	805505	37.2	-2.5941	0.974	L2	AT	0.108812	isochore
250	1	235195345	236698651	1503307	38.54	1.3414	0.974	L2	AT	0.0778025	isochore
251	1	236698652	238140619	1441968	35.17	-3.3734	0.6864	L1	AT	0.0344229	isochore
252	1	238140620	239256891	1116272	38.74	3.5687	0.974	L2	AT	0.0517957	isochore
253	1	239256892	240478400	1221509	40.6	1.8628	0.974	L2	GC	0.0513355	isochore
254	1	240478401	241047330	568930	37.27	-3.3265	0.974	L2	AT	0.0466645	isochore
255	1	241047331	241845268	797938	40.09	2.8128	0.974	L2	AT	0.055049	isochore
256	1	241845269	242316081	470813	42.28	2.1963	1.1724	H1	GC	0.0441973	isochore
257	1	242316082	242979527	663446	37.12	-5.1596	0.974	L2	AT	0.0478271	isochore
258	1	242979528	243637261	657734	39.05	1.9297	0.974	L2	AT	0.0635828	isochore
259	1	243637262	245116086	1478825	36.53	-2.5255	0.6864	L1	AT	0.110545	isochore
260	1	245116087	245673530	557444	40.95	4.4243	0.974	L2	GC	0.13855	isochore
261	1	245673531	246345874	672344	37.3	-3.6575	0.974	L2	AT	0.146186	isochore
262	1	246345875	247389739	1043865	41.25	3.9577	1.1724	H1	GC	0.144348	isochore
263	1	247389740	247700683	310944	50.26	9.0085	1.7432	H2	GC	0.105593	isochore
264	1	247700684	249051366	1350683	44.37	-5.8948	1.1724	H1	GC	0.0386926	isochore
265	1	249051367	249481664	430298	38.35	-6.0179	0.974	L2	AT	0.0340373	isochore
266	1	249481665	250067302	585638	43.29	4.9407	1.1724	H1	GC	0.0489918	isochore
267	1	250067303	252735590	2668288	45.44	2.1471	1.1724	H1	GC	0.220235	isochore-like
268	1	252735591	255104615	2369025	39.2	-6.2352	0.974	L2	AT	0.318223	isochore-like
269	1	255104616	255451557	346942	36.29	-2.9103	0.6864	L1	AT	0.300213	isochore-like
270	1	255451558	256737355	1285798	34.37	-1.9178	0.6864	L1	AT	0.236531	isochore-like
271	1	256737356	258072246	1334891	36.55	2.1737	0.6864	L1	AT	0.143911	isochore
272	1	258072247	258610025	537779	41.17	4.6192	1.1724	H1	GC	0.115528	isochore
273	1	258610026	260502340	1892315	38.78	-2.3855	0.974	L2	AT	0.109016	isochore
274	1	260502341	261114741	612401	43.2	4.4223	1.1724	H1	GC	0.118584	isochore
275	1	261114742	261834835	720094	44.7	1.4974	1.1724	H1	GC	0.168789	isochore
276	1	261834836	262491277	656442	39.19	-5.5063	0.974	L2	AT	0.1935	isochore
277	1	262491278	262876464	385187	42.1	2.9102	1.1724	H1	GC	0.198556	isochore
278	1	262876465	263320069	443605	46.85	4.7411	1.7432	H2	GC	0.229819	isochore-like
279	1	263320070	263939861	619792	43.44	-3.4069	1.1724	H1	GC	0.275318	isochore-like
280	1	263939862	264636691	696830	38.77	-4.6637	0.974	L2	AT	0.298379	isochore-like
281	1	264636692	265829177	1192486	41.52	2.7486	1.1724	H1	GC	0.305363	isochore-like
282	1	265829178	266209073	379896	39.26	-2.2647	0.974	L2	AT	0.327149	isochore-like
283	1	266209074	266767182	558109	44.61	5.3519	1.1724	H1	GC	0.351829	isochore-like
284	1	266767183	267244843	477661	48.63	4.0152	1.7432	H2	GC	0.40666	isochore-like
285	1	267244844	267593551	348708	42.97	-5.6561	1.1724	H1	GC	0.451254	isochore-like
286	1	267593552	268109290	515739	52.38	9.4113	1.7432	H2	GC	0.517857	isochore-like
287	1	268109291	268451289	341999	46.36	-6.0223	1.7432	H2	GC	0.582291	isochore-like
288	1	268451290	269071134	619845	43.55	-2.8051	1.1724	H1	GC	0.630935	isochore-like
289	1	269071135	269747734	676600	39.93	-3.6269	0.974	L2	AT	0.659488	isochore-like
290	1	269747735	271358338	1610604	44.48	4.5506	1.1724	H1	GC	0.730111	isochore-like
291	1	271358339	271701136	342798	39.93	-4.5424	0.974	L2	AT	0.788283	isochore-like
292	1	271701137	272814224	1113088	38.28	-1.6537	0.974	L2	AT	0.785173	isochore-like
293	1	272814225	273681167	866943	42.19	3.9125	1.1724	H1	GC	0.78537	isochore-like
294	1	273681168	274184225	503058	46.89	4.6954	1.7432	H2	GC	0.816671	isochore-like
295	1	274184226	275112512	928287	41.87	-5.0152	1.1724	H1	GC	0.879593	isochore-like
296	1	275112513	275736876	624364	49.12	7.2434	1.7432	H2	GC	0.931865	isochore-like
297	1	275736877	276261622	524746	47.04	-2.0802	1.7432	H2	GC	1.02061	isochore-like
298	1	276261623	278006635	1745013	39.11	-7.9253	0.974	L2	AT	1.0643	isochore-like
299	1	278006636	278764986	758351	40.18	1.0644	0.974	L2	AT	1.04565	isochore-like
300	1	278764987	279106641	341655	51.19	11.0096	1.7432	H2	GC	1.08726	isochore-like
301	1	279106642	279760188	653547	43.04	-8.1483	1.1724	H1	GC	1.13802	isochore-like
302	1	279760189	280133859	373671	52.57	9.5278	1.7432	H2	GC	1.18344	isochore-like
303	1	280133860	281379778	1245919	42.52	-10.045	1.1724	H1	GC	1.27942	isochore-like
304	1	281379779	282314214	934436	49.8	7.2814	1.7432	H2	GC	1.39243	isochore-like
305	1	282314215	284763151	2448937	53.74	3.9403	2.2304	H3	GC	1.76375	isochore-like
306	1	284763152	285125519	362368	47.95	-5.789	1.7432	H2	GC	2.06448	isochore-like
307	1	285125520	285723240	597721	54.81	6.8541	2.2304	H3	GC	2.15082	isochore-like
308	1	285723241	286764548	1041308	50.64	-4.1644	1.7432	H2	GC	2.34337	isochore-like
309	1	286764549	287206233	441685	54.21	3.5676	2.2304	H3	GC	2.46382	isochore-like
310	1	287206234	287578178	371945	49.13	-5.0777	1.7432	H2	GC	2.56681	isochore-like
311	1	287578179	287952932	374754	51.27	2.14	1.7432	H2	GC	2.5975	isochore-like
312	1	287952933	288385366	432434	53.91	2.6403	2.2304	H3	GC	2.69466	isochore-like
313	1	288385367	289926442	1541076	61.17	7.259	2.2304	H3	GC	3.03929	isochore-like
314	1	289926443	291331715	1405273	44.49	-16.6859	1.1724	H1	GC	3.37858	isochore-like
315	1	291331716	292023559	691844	38.01	-6.4748	0.974	L2	AT	3.44417	isochore-like
316	1	292023560	292583931	560372	47.56	9.5485	1.7432	H2	GC	3.43495	isochore-like
317	1	292583932	293569712	985781	36.73	-10.8328	0.6864	L1	AT	3.46766	isochore-like
318	1	293569713	294077395	507683	38.44	1.7094	0.974	L2	AT	3.46089	isochore-like
319	1	294077396	294465057	387662	62.23	23.7966	2.2304	H3	GC	3.50846	isochore-like
320	1	294465058	294997680	532623	37.35	-24.8842	0.974	L2	AT	3.58424	isochore-like
321	1	294997681	295534705	537025	39.34	1.9949	0.974	L2	AT	3.5395	isochore-like
322	2	1	687709	687709	62.21	-	2.2304	H3	GC	0.0570652	isochore
323	2	687710	2455031	1767322	56.31	-5.9003	2.2304	H3	GC	0.195714	isochore
324	2	2455032	2810619	355588	51.04	-5.27	1.7432	H2	GC	0.290007	isochore-like
325	2	2810620	3164975	354356	53.89	2.8537	2.2304	H3	GC	0.321239	isochore-like
326	2	3164976	3635075	470100	58.05	4.159	2.2304	H3	GC	0.356667	isochore-like
327	2	3635076	4133096	498021	48.73	-9.315	1.7432	H2	GC	0.39707	isochore-like
328	2	4133097	5644841	1511745	53.25	4.5109	2.2304	H3	GC	0.482344	isochore-like
329	2	5644842	6210602	565761	55.18	1.9359	2.2304	H3	GC	0.568855	isochore-like
330	2	6210603	6636478	425876	58.64	3.4632	2.2304	H3	GC	0.623463	isochore-like
331	2	6636479	7122247	485769	46.37	-12.2722	1.7432	H2	GC	0.658299	isochore-like
332	2	7122248	7428296	306049	39.78	-6.5911	0.974	L2	AT	0.662734	isochore-like
333	2	7428297	8012461	584165	51.43	11.6534	1.7432	H2	GC	0.661694	isochore-like
334	2	8012462	8365897	353436	57.55	6.1137	2.2304	H3	GC	0.722302	isochore-like
335	2	8365898	8845880	479983	49.37	-8.1778	1.7432	H2	GC	0.743002	isochore-like
336	2	8845881	9200046	354166	39.7	-9.6691	0.974	L2	AT	0.75833	isochore-like
337	2	9200047	9605817	405771	51.03	11.3242	1.7432	H2	GC	0.770274	isochore-like
338	2	9605818	9981406	375589	44.07	-6.9526	1.1724	H1	GC	0.786849	isochore-like
339	2	9981407	10724145	742739	41.95	-2.1237	1.1724	H1	AT	0.807414	isochore-like
340	2	10724146	11024973	300828	39.82	-2.1334	0.974	L2	AT	0.787239	isochore-like
341	2	11024974	11369660	344687	46.07	6.2559	1.7432	H2	GC	0.806308	isochore-like
342	2	11369661	11965017	595357	37.13	-8.9464	0.974	L2	AT	0.788731	isochore-like
343	2	11965018	12578495	613478	39.82	2.698	0.974	L2	AT	0.791151	isochore-like
344	2	12578496	14838164	2259669	45.04	5.2151	1.1724	H1	GC	0.823968	isochore-like
345	2	14838165	16899675	2061511	50.53	5.4933	1.7432	H2	GC	0.924021	isochore-like
346	2	16899676	17748460	848785	40.75	-9.7858	0.974	L2	AT	0.98885	isochore-like
347	2	17748461	18790281	1041821	37.18	-3.5635	0.974	L2	AT	0.968852	isochore-like
348	2	18790282	20429928	1639647	38.1	0.9213	0.974	L2	AT	0.936156	isochore-like
349	2	20429929	22405241	1975313	35.83	-2.2698	0.6864	L1	AT	0.885618	isochore-like
350	2	22405242	22979998	574757	37.84	2.004	0.974	L2	AT	0.83514	isochore-like
351	2	22979999	23800958	820960	45.44	7.5983	1.1724	H1	GC	0.834128	isochore-like
352	2	23800959	24348664	547706	43.27	-2.1622	1.1724	H1	GC	0.846173	isochore-like
353	2	24348665	24716313	367649	40.63	-2.6477	0.974	L2	AT	0.854591	isochore-like
354	2	24716314	25231465	515152	47.5	6.869	1.7432	H2	GC	0.865685	isochore-like
355	2	25231466	25950431	718966	44.69	-2.8083	1.1724	H1	GC	0.882961	isochore-like
356	2	25950432	26518525	568094	38.59	-6.0925	0.974	L2	AT	0.893922	isochore-like
357	2	26518526	26976170	457645	44.85	6.2575	1.1724	H1	GC	0.880643	isochore-like
358	2	26976171	27695279	719109	35.41	-9.445	0.6864	L1	AT	0.885815	isochore-like
359	2	27695280	28557247	861968	39.82	4.4125	0.974	L2	AT	0.86219	isochore-like
360	2	28557248	30005979	1448732	37.58	-2.2428	0.974	L2	AT	0.842353	isochore-like
361	2	30005980	30387506	381527	35.09	-2.4908	0.6864	L1	AT	0.81145	isochore-like
362	2	30387507	31230372	842866	40.79	5.7072	0.974	L2	AT	0.807527	isochore-like
363	2	31230373	31669279	438907	37.74	-3.0524	0.974	L2	AT	0.787268	isochore-like
364	2	31669280	34217986	2548707	35.4	-2.3441	0.6864	L1	AT	0.742541	isochore-like
365	2	34217987	35443157	1225171	36.95	1.5508	0.6864	L1	AT	0.672707	isochore-like
366	2	35443158	35975840	532683	39.66	2.7151	0.974	L2	AT	0.640894	isochore-like
367	2	35975841	36620530	644690	41.46	1.7946	1.1724	H1	AT	0.641777	isochore-like
368	2	36620531	37346548	726018	47.35	5.8924	1.7432	H2	GC	0.652807	isochore-like
369	2	37346549	37756974	410426	45.47	-1.8767	1.1724	H1	GC	0.668827	isochore-like
370	2	37756975	38356409	599435	40.91	-4.5657	0.974	L2	AT	0.68664	isochore-like
371	2	38356410	39087929	731520	48.88	7.9772	1.7432	H2	GC	0.703796	isochore-like
372	2	39087930	39665813	577884	43.28	-5.6016	1.1724	H1	GC	0.725847	isochore-like
373	2	39665814	40234456	568643	35.55	-7.7303	0.6864	L1	AT	0.709982	isochore-like
374	2	40234457	42870831	2636375	41.13	5.5738	1.1724	H1	AT	0.71402	isochore-like
375	2	42870832	44279239	1408408	43.95	2.8248	1.1724	H1	GC	0.72165	isochore-like
376	2	44279240	44842142	562903	46.78	2.8321	1.7432	H2	GC	0.744197	isochore-like
377	2	44842143	45389720	547578	43.96	-2.8181	1.1724	H1	GC	0.75279	isochore-like
378	2	45389721	46101432	711712	39.55	-4.4148	0.974	L2	AT	0.760066	isochore-like
379	2	46101433	46480189	378757	56.6	17.0539	2.2304	H3	GC	0.741806	isochore-like
380	2	46480190	47092740	612551	54.73	-1.8767	2.2304	H3	GC	0.804951	isochore-like
381	2	47092741	47658350	565610	48.64	-6.09	1.7432	H2	GC	0.865705	isochore-like
382	2	47658351	48946607	1288257	53.18	4.5462	2.2304	H3	GC	0.938619	isochore-like
383	2	48946608	49604184	657577	50.73	-2.4498	1.7432	H2	GC	1.01	isochore-like
384	2	49604185	50324451	720267	48.14	-2.5978	1.7432	H2	GC	1.03659	isochore-like
385	2	50324452	50858517	534066	45.08	-3.053	1.1724	H1	GC	1.07325	isochore-like
386	2	50858518	51488283	629766	52.02	6.9325	1.7432	H2	GC	1.1061	isochore-like
387	2	51488284	51821547	333264	49.01	-3.0083	1.7432	H2	GC	1.11328	isochore-like
388	2	51821548	52206747	385200	40.1	-8.9077	0.974	L2	AT	1.14135	isochore-like
389	2	52206748	53669335	1462588	50.35	10.2502	1.7432	H2	GC	1.18938	isochore-like
390	2	53669336	54072435	403100	42.96	-7.3881	1.1724	H1	GC	1.21931	isochore-like
391	2	54072436	54953860	881425	39.41	-3.5493	0.974	L2	AT	1.23466	isochore-like
392	2	54953861	55466012	512152	43.76	4.3473	1.1724	H1	GC	1.22127	isochore-like
393	2	55466013	55888700	422688	41.7	-2.0598	1.1724	H1	AT	1.23686	isochore-like
394	2	55888701	56382820	494120	53.37	11.6659	2.2304	H3	GC	1.25906	isochore-like
395	2	56382821	56796581	413761	46.01	-7.3586	1.7432	H2	GC	1.28705	isochore-like
396	2	56796582	57360008	563427	51.23	5.2262	1.7432	H2	GC	1.31755	isochore-like
397	2	57360009	57779604	419596	40.3	-10.9335	0.974	L2	AT	1.29847	isochore-like
398	2	57779605	60034091	2254487	37.55	-2.7542	0.974	L2	AT	1.30704	isochore-like
399	2	60034092	60705622	671531	43.77	6.2238	1.1724	H1	GC	1.25467	isochore-like
400	2	60705623	61362183	656561	47.52	3.7556	1.7432	H2	GC	1.30336	isochore-like
401	2	61362184	62178779	816596	50.45	2.9217	1.7432	H2	GC	1.32776	isochore-like
402	2	62178780	63114665	935886	52.89	2.4426	1.7432	H2	GC	1.39266	isochore-like
403	2	63114666	63586874	472209	48.29	-4.598	1.7432	H2	GC	1.45065	isochore-like
404	2	63586875	63897113	310239	41.33	-6.9626	1.1724	H1	AT	1.45528	isochore-like
405	2	63897114	65285146	1388033	35.44	-5.8846	0.6864	L1	AT	1.43778	isochore-like
406	2	65285147	65695603	410457	41.22	5.7809	1.1724	H1	AT	1.36956	isochore-like
407	2	65695604	66015654	320051	37.75	-3.4723	0.974	L2	AT	1.37472	isochore-like
408	2	66015655	70046828	4031174	46.04	8.2867	1.7432	H2	GC	1.46989	isochore-like
409	2	70046829	70540872	494044	50.24	4.2054	1.7432	H2	GC	1.55166	isochore-like
410	2	70540873	73083135	2542263	42.67	-7.573	1.1724	H1	GC	1.57462	isochore-like
411	2	73083136	73475439	392304	37.76	-4.9091	0.974	L2	AT	1.58224	isochore-like
412	2	73475440	73989996	514557	40.65	2.8835	0.974	L2	AT	1.57979	isochore-like
413	2	73989997	74315399	325403	44.96	4.3184	1.1724	H1	GC	1.57394	isochore-like
414	2	74315400	75218286	902887	42.72	-2.2397	1.1724	H1	GC	1.58937	isochore-like
415	2	75218287	75879276	660990	39.48	-3.2434	0.974	L2	AT	1.5693	isochore-like
416	2	75879277	76345050	465774	37.2	-2.2795	0.974	L2	AT	1.57928	isochore-like
417	2	76345051	76648182	303132	45.33	8.1239	1.1724	H1	GC	1.54205	isochore-like
418	2	76648183	77183974	535792	42.13	-3.1961	1.1724	H1	AT	1.58514	isochore-like
419	2	77183975	77662347	478373	38.76	-3.3746	0.974	L2	AT	1.58147	isochore-like
420	2	77662348	78320490	658143	44.26	5.5026	1.1724	H1	GC	1.58736	isochore-like
421	2	78320491	79235320	914830	40.5	-3.7601	0.974	L2	AT	1.58646	isochore-like
422	2	79235321	79628968	393648	35.71	-4.7852	0.6864	L1	AT	1.57498	isochore-like
423	2	79628969	81529301	1900333	37.87	2.159	0.974	L2	AT	1.54533	isochore-like
424	2	81529302	82904239	1374938	35.42	-2.4496	0.6864	L1	AT	1.50246	isochore-like
425	2	82904240	83932855	1028616	33.77	-1.6511	0.6864	L1	AT	1.45178	isochore-like
426	2	83932856	84871855	939000	35.63	1.855	0.6864	L1	AT	1.39851	isochore-like
427	2	84871856	85942109	1070254	37.24	1.6113	0.974	L2	AT	1.36493	isochore-like
428	2	85942110	86608402	666293	35.83	-1.4106	0.6864	L1	AT	1.34087	isochore-like
429	2	86608403	87899614	1291212	38.58	2.7539	0.974	L2	AT	1.31559	isochore-like
430	2	87899615	89132561	1232947	34.76	-3.8214	0.6864	L1	AT	1.26989	isochore-like
431	2	89132562	91467606	2335045	36.49	1.7334	0.6864	L1	AT	1.21339	isochore-like
432	2	91467607	92614812	1147206	39.77	3.2736	0.974	L2	AT	1.15766	isochore-like
433	2	92614813	93830020	1215208	36.39	-3.3711	0.6864	L1	AT	1.14258	isochore-like
434	2	93830021	94743302	913282	37.75	1.3573	0.974	L2	AT	1.10066	isochore-like
435	2	94743303	96555934	1812632	34.88	-2.8769	0.6864	L1	AT	1.05766	isochore-like
436	2	96555935	98614853	2058919	36.47	1.5971	0.6864	L1	AT	0.976828	isochore-like
437	2	98614854	101040328	2425475	34.13	-2.3462	0.6864	L1	AT	0.876133	isochore-like
438	2	101040329	101528473	488145	39.46	5.3292	0.974	L2	AT	0.806574	isochore-like
439	2	101528474	102027473	499000	36.13	-3.3299	0.6864	L1	AT	0.805029	isochore-like
440	2	102027474	102334860	307387	39.81	3.6843	0.974	L2	AT	0.787936	isochore-like
441	2	102334861	102985698	650838	36.12	-3.6942	0.6864	L1	AT	0.770042	isochore-like
442	2	102985699	103764451	778753	38.57	2.4515	0.974	L2	AT	0.758308	isochore-like
443	2	103764452	104855534	1091083	37.34	-1.2237	0.974	L2	AT	0.742164	isochore-like
444	2	104855535	105465986	610452	44.16	6.8198	1.1724	H1	GC	0.728855	isochore-like
445	2	105465987	106368940	902954	40.48	-3.6862	0.974	L2	AT	0.731217	isochore-like
446	2	106368941	106714405	345465	39.47	-1.0102	0.974	L2	AT	0.713656	isochore-like
447	2	106714406	107753026	1038621	37.87	-1.5973	0.974	L2	AT	0.710583	isochore-like
448	2	107753027	109170636	1417610	39.6	1.7319	0.974	L2	AT	0.690648	isochore-like
449	2	109170637	109591290	420654	43.52	3.9199	1.1724	H1	GC	0.687884	isochore-like
450	2	109591291	110923706	1332416	35.79	-7.7346	0.6864	L1	AT	0.664255	isochore-like
451	2	110923707	111581946	658240	37.19	1.3993	0.974	L2	AT	0.629948	isochore-like
452	2	111581947	112148335	566389	39.21	2.0193	0.974	L2	AT	0.615783	isochore-like
453	2	112148336	113653081	1504746	35.42	-3.787	0.6864	L1	AT	0.583965	isochore-like
454	2	113653082	114250505	597424	39.82	4.4005	0.974	L2	AT	0.5513	isochore-like
455	2	114250506	114786765	536260	41.81	1.9941	1.1724	H1	AT	0.543593	isochore-like
456	2	114786766	115627416	840651	37.62	-4.1919	0.974	L2	AT	0.536609	isochore-like
457	2	115627417	116461867	834451	41.11	3.4925	1.1724	H1	AT	0.527356	isochore-like
458	2	116461868	117046382	584515	36.83	-4.2791	0.6864	L1	AT	0.508713	isochore-like
459	2	117046383	117765988	719606	42.51	5.677	1.1724	H1	GC	0.508993	isochore-like
460	2	117765989	118742268	976280	40.04	-2.4754	0.974	L2	AT	0.507653	isochore-like
461	2	118742269	122200533	3458265	38.09	-1.9483	0.974	L2	AT	0.467898	isochore-like
462	2	122200534	122582575	382042	47.12	9.0282	1.7432	H2	GC	0.430662	isochore-like
463	2	122582576	122977488	394913	41.12	-5.9929	1.1724	H1	AT	0.439905	isochore-like
464	2	122977489	123465157	487669	44.34	3.213	1.1724	H1	GC	0.447083	isochore-like
465	2	123465158	125741435	2276278	48.1	3.7648	1.7432	H2	GC	0.503728	isochore-like
466	2	125741436	126310644	569209	41.85	-6.2486	1.1724	H1	AT	0.565185	isochore-like
467	2	126310645	126790902	480258	46.48	4.6302	1.7432	H2	GC	0.562085	isochore-like
468	2	126790903	127393803	602901	41.2	-5.2836	1.1724	H1	AT	0.577542	isochore-like
469	2	127393804	128543357	1149554	46.3	5.1063	1.7432	H2	GC	0.602109	isochore-like
470	2	128543358	129149420	606063	51.94	5.6308	1.7432	H2	GC	0.649154	isochore-like
471	2	129149421	130044821	895401	42.91	-9.0293	1.1724	H1	GC	0.671244	isochore-like
472	2	130044822	131577783	1532962	49.53	6.6229	1.7432	H2	GC	0.723436	isochore-like
473	2	131577784	132509773	931990	41.24	-8.2848	1.1724	H1	AT	0.766159	isochore-like
474	2	132509774	133052542	542769	37.97	-3.2781	0.974	L2	AT	0.754296	isochore-like
475	2	133052543	133373270	320728	39.67	1.6987	0.974	L2	AT	0.736933	isochore-like
476	2	133373271	134766447	1393177	43.99	4.3249	1.1724	H1	GC	0.767497	isochore-like
477	2	134766448	135214999	448552	40.22	-3.7696	0.974	L2	AT	0.765197	isochore-like
478	2	135215000	135858750	643751	47.15	6.9271	1.7432	H2	GC	0.782182	isochore-like
479	2	135858751	136510980	652230	55.26	8.1093	2.2304	H3	GC	0.831783	isochore-like
480	2	136510981	136895459	384479	62.57	7.3145	2.2304	H3	GC	0.876195	isochore-like
481	2	136895460	139095586	2200127	38.25	-24.3213	0.974	L2	AT	0.892822	isochore-like
482	2	139095587	139821993	726407	35.73	-2.5195	0.6864	L1	AT	0.852019	isochore-like
483	2	139821994	140138492	316499	51.55	15.8216	1.7432	H2	GC	0.840738	isochore-like
484	3	1	382896	382896	59.17	-	2.2304	H3	GC	0.022814	isochore
485	3	382897	1251091	868195	62.08	2.9117	2.2304	H3	GC	0.0965776	isochore
486	3	1251092	1632727	381636	56.33	-5.7465	2.2304	H3	GC	0.15793	isochore
487	3	1632728	9710701	8077974	50.16	-6.1698	1.7432	H2	GC	0.385915	isochore-like
488	3	9710702	10237818	527117	47.81	-2.3479	1.7432	H2	GC	0.559839	isochore-like
489	3	10237819	11601596	1363778	45.14	-2.6768	1.1724	H1	GC	0.582759	isochore-like
490	3	11601597	12530019	928423	41.26	-3.8725	1.1724	H1	AT	0.594606	isochore-like
491	3	12530020	12972247	442228	49.55	8.2873	1.7432	H2	GC	0.587484	isochore-like
492	3	12972248	13381948	409701	47.41	-2.1459	1.7432	H2	GC	0.609598	isochore-like
493	3	13381949	14267445	885497	45.95	-1.4568	1.1724	H1	GC	0.621385	isochore-like
494	3	14267446	15130670	863225	43.24	-2.7119	1.1724	H1	AT	0.636519	isochore-like
495	3	15130671	15626747	496077	45.1	1.8664	1.1724	H1	GC	0.642788	isochore-like
496	3	15626748	16889255	1262508	52.54	7.4373	1.7432	H2	GC	0.673926	isochore-like
497	3	16889256	18072029	1182774	49.65	-2.8904	1.7432	H2	GC	0.739855	isochore-like
498	3	18072030	18407610	335581	44.55	-5.1046	1.1724	H1	GC	0.751446	isochore-like
499	3	18407611	19067666	660056	46.36	1.8162	1.7432	H2	GC	0.770419	isochore-like
500	3	19067667	20287775	1220109	43.28	-3.08	1.1724	H1	AT	0.787339	isochore-like
501	3	20287776	21980708	1692933	46.8	3.5162	1.7432	H2	GC	0.818392	isochore-like
502	3	21980709	22409591	428883	38.16	-8.6423	0.974	L2	AT	0.816353	isochore-like
503	3	22409592	22972057	562466	42.08	3.9261	1.1724	H1	AT	0.822551	isochore-like
504	3	22972058	24000834	1028777	47.56	5.4756	1.7432	H2	GC	0.846217	isochore-like
505	3	24000835	24365605	364771	45.59	-1.9716	1.1724	H1	GC	0.858283	isochore-like
506	3	24365606	24883064	517459	49.14	3.5492	1.7432	H2	GC	0.857664	isochore-like
507	3	24883065	25510079	627015	41.92	-7.2157	1.1724	H1	AT	0.879247	isochore-like
508	3	25510080	26409891	899812	46.89	4.9693	1.7432	H2	GC	0.886388	isochore-like
509	3	26409892	27372344	962453	42.47	-4.4185	1.1724	H1	AT	0.894575	isochore-like
510	3	27372345	27779112	406768	51.29	8.824	1.7432	H2	GC	0.900425	isochore-like
511	3	27779113	28108176	329064	45.73	-5.5652	1.1724	H1	GC	0.924288	isochore-like
512	3	28108177	28767698	659522	51.26	5.533	1.7432	H2	GC	0.928525	isochore-like
513	3	28767699	29567031	799333	43.94	-7.3218	1.1724	H1	GC	0.961473	isochore-like
514	3	29567032	30182937	615906	48.75	4.8074	1.7432	H2	GC	0.983095	isochore-like
515	3	30182938	31268923	1085986	44.67	-4.0755	1.1724	H1	GC	1.00359	isochore-like
516	3	31268924	32032651	763728	43.14	-1.5299	1.1724	H1	AT	1.01261	isochore-like
517	3	32032652	32563003	530352	47.12	3.9823	1.7432	H2	GC	1.00762	isochore-like
518	3	32563004	33223101	660098	45.51	-1.6155	1.1724	H1	GC	1.03277	isochore-like
519	3	33223102	34050706	827605	52.73	7.216	1.7432	H2	GC	1.05846	isochore-like
520	3	34050707	35166413	1115707	49.35	-3.3715	1.7432	H2	GC	1.09667	isochore-like
521	3	35166414	36670949	1504536	60.47	11.1177	2.2304	H3	GC	1.22236	isochore-like
522	3	36670950	37177785	506836	54.82	-5.6482	2.2304	H3	GC	1.29572	isochore-like
523	3	37177786	37562290	384505	39.97	-14.8487	0.974	L2	AT	1.32062	isochore-like
524	3	37562291	38385309	823019	47.56	7.59	1.7432	H2	GC	1.34692	isochore-like
525	3	38385310	41325427	2940118	43.61	-3.9505	1.1724	H1	AT	1.37517	isochore-like
526	3	41325428	42380744	1055317	47.97	4.3587	1.7432	H2	GC	1.39048	isochore-like
527	3	42380745	42742407	361663	52.06	4.0855	1.7432	H2	GC	1.41783	isochore-like
528	3	42742408	43814899	1072492	43.59	-8.4679	1.1724	H1	AT	1.41778	isochore-like
529	3	43814900	44905674	1090775	47.72	4.134	1.7432	H2	GC	1.43833	isochore-like
530	3	44905675	45427569	521895	42.31	-5.4159	1.1724	H1	AT	1.44594	isochore-like
531	3	45427570	46278208	850639	37.57	-4.7378	0.974	L2	AT	1.44739	isochore-like
532	3	46278209	46935866	657658	40.39	2.8183	0.974	L2	AT	1.43227	isochore-like
533	3	46935867	47538360	602494	43.07	2.6786	1.1724	H1	AT	1.41338	isochore-like
534	3	47538361	47971519	433159	39	-4.0661	0.974	L2	AT	1.39412	isochore-like
535	3	47971520	49893432	1921913	45.16	6.1629	1.1724	H1	GC	1.44209	isochore-like
536	3	49893433	50451268	557836	43.11	-2.0531	1.1724	H1	AT	1.44337	isochore-like
537	3	50451269	50932032	480764	39.77	-3.3432	0.974	L2	AT	1.45118	isochore-like
538	3	50932033	51545270	613238	46.11	6.342	1.7432	H2	GC	1.44222	isochore-like
539	3	51545271	51925744	380474	40.89	-5.2159	0.974	L2	AT	1.4519	isochore-like
540	3	51925745	52274588	348844	50.42	9.5308	1.7432	H2	GC	1.45535	isochore-like
541	3	52274589	52859961	585373	44.47	-5.9556	1.1724	H1	GC	1.46337	isochore-like
542	3	52859962	53588590	728629	42.59	-1.883	1.1724	H1	AT	1.44975	isochore-like
543	3	53588591	54422799	834209	48.42	5.8361	1.7432	H2	GC	1.47954	isochore-like
544	3	54422800	54749163	326364	43.79	-4.6317	1.1724	H1	AT	1.49965	isochore-like
545	3	54749164	55341293	592130	40.1	-3.6931	0.974	L2	AT	1.48106	isochore-like
546	3	55341294	57260132	1918839	35.81	-4.2873	0.6864	L1	AT	1.45931	isochore-like
547	3	57260133	57622018	361886	38.62	2.8109	0.974	L2	AT	1.38369	isochore-like
548	3	57622019	58280773	658755	41.3	2.6773	1.1724	H1	AT	1.40396	isochore-like
549	3	58280774	59725661	1444888	38.43	-2.867	0.974	L2	AT	1.37645	isochore-like
550	3	59725662	61001858	1276197	34.43	-4.0021	0.6864	L1	AT	1.32147	isochore-like
551	3	61001859	62228050	1226192	35.84	1.4075	0.6864	L1	AT	1.2585	isochore-like
552	3	62228051	62870173	642123	43.02	7.1837	1.1724	H1	AT	1.21637	isochore-like
553	3	62870174	63336055	465882	49.82	6.8019	1.7432	H2	GC	1.24437	isochore-like
554	3	63336056	64141191	805136	46.17	-3.6493	1.7432	H2	GC	1.25924	isochore-like
555	3	64141192	64658350	517159	36.68	-9.4883	0.6864	L1	AT	1.23791	isochore-like
556	3	64658351	65417585	759235	48.46	11.7745	1.7432	H2	GC	1.25942	isochore-like
557	3	65417586	67704242	2286657	43.19	-5.2702	1.1724	H1	AT	1.262	isochore-like
558	3	67704243	70210564	2506322	40.68	-2.5075	0.974	L2	AT	1.2529	isochore-like
559	3	70210565	71272761	1062197	43.54	2.8602	1.1724	H1	AT	1.25467	isochore-like
560	3	71272762	71641218	368457	41.35	-2.1896	1.1724	H1	AT	1.25049	isochore-like
561	3	71641219	72645789	1004571	38.78	-2.5682	0.974	L2	AT	1.22199	isochore-like
562	3	72645790	73064716	418927	35.94	-2.8461	0.6864	L1	AT	1.18629	isochore-like
563	3	73064717	74623887	1559171	39.41	3.4751	0.974	L2	AT	1.19093	isochore-like
564	3	74623888	75233985	610098	42.94	3.5254	1.1724	H1	AT	1.17761	isochore-like
565	3	75233986	75657515	423530	40.82	-2.1173	0.974	L2	AT	1.15889	isochore-like
566	3	75657516	77147683	1490168	37.84	-2.9809	0.974	L2	AT	1.1517	isochore-like
567	3	77147684	78651110	1503427	35.08	-2.7573	0.6864	L1	AT	1.08755	isochore-like
568	3	78651111	79198039	546929	39.04	3.9561	0.974	L2	AT	1.03389	isochore-like
569	3	79198040	80025407	827368	37.41	-1.6282	0.974	L2	AT	1.02667	isochore-like
570	3	80025408	80974165	948758	41.06	3.6505	1.1724	H1	AT	0.995713	isochore-like
571	3	80974166	81681840	707675	38.63	-2.431	0.974	L2	AT	0.990677	isochore-like
572	3	81681841	82461247	779407	36.08	-2.5475	0.6864	L1	AT	0.96623	isochore-like
573	3	82461248	84094159	1632912	34.68	-1.404	0.6864	L1	AT	0.906197	isochore-like
574	3	84094160	85181616	1087457	36.59	1.9075	0.6864	L1	AT	0.839461	isochore-like
575	3	85181617	86200405	1018789	39.71	3.1265	0.974	L2	AT	0.80882	isochore-like
576	3	86200406	88246470	2046065	45.64	5.932	1.1724	H1	GC	0.810216	isochore-like
577	3	88246471	88601703	355233	39.15	-6.4945	0.974	L2	AT	0.827637	isochore-like
578	3	88601704	89091857	490154	45.53	6.3751	1.1724	H1	GC	0.821329	isochore-like
579	3	89091858	89540600	448743	37.38	-8.1504	0.974	L2	AT	0.826548	isochore-like
580	3	89540601	90454710	914110	40.4	3.0203	0.974	L2	AT	0.802462	isochore-like
581	3	90454711	91136223	681513	49.82	9.4217	1.7432	H2	GC	0.808276	isochore-like
582	3	91136224	91691585	555362	40.24	-9.5748	0.974	L2	AT	0.82511	isochore-like
583	3	91691586	92194017	502432	45.39	5.1451	1.1724	H1	GC	0.832603	isochore-like
584	3	92194018	92574768	380751	36.74	-8.6499	0.6864	L1	AT	0.825719	isochore-like
585	3	92574769	93358520	783752	35.16	-1.5779	0.6864	L1	AT	0.794356	isochore-like
586	3	93358521	94021660	663140	40.42	5.2651	0.974	L2	AT	0.771343	isochore-like
587	3	94021661	94475664	454004	37.62	-2.8053	0.974	L2	AT	0.755717	isochore-like
588	3	94475665	94936332	460668	42.56	4.939	1.1724	H1	AT	0.746061	isochore-like
589	3	94936333	95962185	1025853	40.36	-2.1936	0.974	L2	AT	0.745218	isochore-like
590	3	95962186	96465074	502889	38	-2.3687	0.974	L2	AT	0.726087	isochore-like
591	3	96465075	96792039	326965	43.94	5.9399	1.1724	H1	GC	0.710844	isochore-like
592	3	96792040	97387216	595177	40.46	-3.4757	0.974	L2	AT	0.718346	isochore-like
593	3	97387217	97717660	330444	37.05	-3.4118	0.974	L2	AT	0.687375	isochore-like
594	3	97717661	98588392	870732	34.63	-2.4177	0.6864	L1	AT	0.683221	isochore-like
595	3	98588393	99326004	737612	36.22	1.5897	0.6864	L1	AT	0.643218	isochore-like
596	3	99326005	101242580	1916576	39.88	3.6573	0.974	L2	AT	0.607879	isochore-like
597	3	101242581	101745919	503339	47.76	7.8826	1.7432	H2	GC	0.594579	isochore-like
598	3	101745920	102094161	348242	40.8	-6.9629	0.974	L2	AT	0.605733	isochore-like
599	3	102094162	103553804	1459643	43.59	2.7884	1.1724	H1	AT	0.609237	isochore-like
600	3	103553805	104340226	786422	45.64	2.0525	1.1724	H1	GC	0.616904	isochore-like
601	3	104340227	105185839	845613	51.37	5.7281	1.7432	H2	GC	0.640931	isochore-like
602	3	105185840	106221207	1035368	44.82	-6.55	1.1724	H1	GC	0.677014	isochore-like
603	3	106221208	107027804	806597	40.07	-4.7424	0.974	L2	AT	0.669202	isochore-like
604	3	107027805	107466934	439130	50.69	10.6127	1.7432	H2	GC	0.68528	isochore-like
605	3	107466935	107839877	372943	42.73	-7.9578	1.1724	H1	AT	0.692978	isochore-like
606	3	107839878	109015017	1175140	38.5	-4.2319	0.974	L2	AT	0.670319	isochore-like
607	3	109015018	109430326	415309	49.32	10.8277	1.7432	H2	GC	0.667147	isochore-like
608	3	109430327	110177702	747376	45.94	-3.3881	1.1724	H1	GC	0.682684	isochore-like
609	3	110177703	111670985	1493283	41.05	-4.8878	1.1724	H1	AT	0.688363	isochore-like
610	3	111670986	112102916	431931	37.81	-3.2426	0.974	L2	AT	0.662392	isochore-like
611	3	112102917	112510647	407731	44.56	6.7509	1.1724	H1	GC	0.657996	isochore-like
612	3	112510648	113133835	623188	48.27	3.7088	1.7432	H2	GC	0.675386	isochore-like
613	3	113133836	113859965	726130	41.93	-6.3336	1.1724	H1	AT	0.680444	isochore-like
614	3	113859966	114776194	916229	37.25	-4.6806	0.974	L2	AT	0.672725	isochore-like
615	3	114776195	115177725	401531	44	6.7513	1.1724	H1	GC	0.65328	isochore-like
616	3	115177726	115703271	525546	41.74	-2.2624	1.1724	H1	AT	0.656099	isochore-like
617	3	115703272	116411426	708155	47.65	5.9107	1.7432	H2	GC	0.671151	isochore-like
618	3	116411427	117729775	1318349	50.7	3.0523	1.7432	H2	GC	0.704628	isochore-like
619	3	117729776	120313698	2583923	43.86	-6.8474	1.1724	H1	AT	0.753007	isochore-like
620	3	120313699	121005892	692194	52.28	8.4222	1.7432	H2	GC	0.778518	isochore-like
621	3	121005893	121524819	518927	56.37	4.0918	2.2304	H3	GC	0.824139	isochore-like
622	3	121524820	121923024	398205	47.74	-8.6261	1.7432	H2	GC	0.829718	isochore-like
623	3	121923025	122650409	727385	38.69	-9.0524	0.974	L2	AT	0.83621	isochore-like
624	3	122650410	123052070	401661	41.02	2.3314	1.1724	H1	AT	0.836807	isochore-like
625	3	123052071	123604780	552710	45.22	4.1979	1.1724	H1	GC	0.834254	isochore-like
626	4	1	385244	385244	53.78	-	2.2304	H3	GC	0.0472514	isochore
627	4	385245	728095	342851	62.35	8.5771	2.2304	H3	GC	0.148435	isochore
628	4	728096	1093988	365893	58.31	-4.0437	2.2304	H3	GC	0.263942	isochore-like
629	4	1093989	2587707	1493719	53.97	-4.3398	2.2304	H3	GC	0.50403	isochore-like
630	4	2587708	3380150	792443	49.45	-4.515	1.7432	H2	GC	0.722026	isochore-like
631	4	3380151	4801085	1420935	42.12	-7.3315	1.1724	H1	GC	0.810621	isochore-like
632	4	4801086	5776906	975821	46.71	4.5878	1.7432	H2	GC	0.882048	isochore-like
633	4	5776907	6616606	839700	47.84	1.1316	1.7432	H2	GC	0.990044	isochore-like
634	4	6616607	7333227	716621	52.57	4.7291	1.7432	H2	GC	1.10798	isochore-like
635	4	7333228	7995424	662197	46.36	-6.211	1.7432	H2	GC	1.20974	isochore-like
636	4	7995425	8832546	837122	42.45	-3.91	1.1724	H1	GC	1.24807	isochore-like
637	4	8832547	9141559	309013	45.3	2.8503	1.1724	H1	GC	1.27998	isochore-like
638	4	9141560	9675702	534143	48.66	3.3611	1.7432	H2	GC	1.31056	isochore-like
639	4	9675703	10122196	446494	44.83	-3.8276	1.1724	H1	GC	1.38126	isochore-like
640	4	10122197	11325631	1203435	41	-3.8297	1.1724	H1	AT	1.41777	isochore-like
641	4	11325632	11739883	414252	50.98	9.9732	1.7432	H2	GC	1.41037	isochore-like
642	4	11739884	12319929	580046	44.37	-6.6084	1.1724	H1	GC	1.51311	isochore-like
643	4	12319930	12963497	643568	40.94	-3.4282	0.974	L2	AT	1.51911	isochore-like
644	4	12963498	13624967	661470	38.43	-2.5132	0.974	L2	AT	1.52342	isochore-like
645	4	13624968	14050574	425607	45.39	6.9576	1.1724	H1	GC	1.52001	isochore-like
646	4	14050575	14387598	337024	41.48	-3.9011	1.1724	H1	GC	1.5375	isochore-like
647	4	14387599	14731554	343956	47.45	5.9674	1.7432	H2	GC	1.5113	isochore-like
648	4	14731555	15724501	992947	43.46	-3.9923	1.1724	H1	GC	1.60503	isochore-like
649	4	15724502	16210893	486392	47.21	3.7519	1.7432	H2	GC	1.6257	isochore-like
650	4	16210894	16518891	307998	44.28	-2.9292	1.1724	H1	GC	1.69166	isochore-like
651	4	16518892	17047903	529012	36.62	-7.6583	0.6864	L1	AT	1.69431	isochore-like
652	4	17047904	17483723	435820	39.89	3.267	0.974	L2	AT	1.6703	isochore-like
653	4	17483724	17827499	343776	37.5	-2.3879	0.974	L2	AT	1.65451	isochore-like
654	4	17827500	18854882	1027383	40.97	3.4644	0.974	L2	AT	1.66075	isochore-like
655	4	18854883	19864929	1010047	39.44	-1.5302	0.974	L2	AT	1.65716	isochore-like
656	4	19864930	20904563	1039634	41.94	2.503	1.1724	H1	GC	1.65154	isochore-like
657	4	20904564	22335706	1431143	39.34	-2.5973	0.974	L2	AT	1.65241	isochore-like
658	4	22335707	23306856	971150	37.14	-2.207	0.974	L2	AT	1.61245	isochore-like
659	4	23306857	27290488	3983632	34.35	-2.7828	0.6864	L1	AT	1.36766	isochore-like
660	4	27290489	27885151	594663	38.41	4.0551	0.974	L2	AT	1.13915	isochore-like
661	4	27885152	32709507	4824356	36.94	-1.4673	0.6864	L1	AT	0.98409	isochore-like
662	4	32709508	33363894	654387	40.42	3.4745	0.974	L2	AT	0.825709	isochore-like
663	4	33363895	33982588	618694	34.74	-5.6752	0.6864	L1	AT	0.785964	isochore-like
664	4	33982589	36959118	2976530	43.4	8.6609	1.1724	H1	GC	0.830673	isochore-like
665	4	36959119	37585532	626414	40.22	-3.1856	0.974	L2	AT	0.903032	isochore-like
666	4	37585533	37934158	348626	36.18	-4.0385	0.6864	L1	AT	0.873049	isochore-like
667	4	37934159	38392999	458841	38.76	2.5804	0.974	L2	AT	0.871968	isochore-like
668	4	38393000	39770304	1377305	43.65	4.8929	1.1724	H1	GC	0.887836	isochore-like
669	4	39770305	40355680	585376	40.56	-3.0873	0.974	L2	AT	0.935036	isochore-like
670	4	40355681	40966038	610358	44.54	3.9723	1.1724	H1	GC	0.953333	isochore-like
671	4	40966039	41588776	622738	40.2	-4.3393	0.974	L2	AT	0.968921	isochore-like
672	4	41588777	42323831	735055	42.71	2.5142	1.1724	H1	GC	0.972063	isochore-like
673	4	42323832	43058482	734651	40.18	-2.5318	0.974	L2	AT	0.985188	isochore-like
674	4	43058483	43467181	408699	42.42	2.2389	1.1724	H1	GC	0.99537	isochore-like
675	4	43467182	44002264	535083	39.52	-2.8936	0.974	L2	AT	0.988974	isochore-like
676	4	44002265	44631436	629172	36.04	-3.485	0.6864	L1	AT	0.97482	isochore-like
677	4	44631437	47156010	2524574	37.13	1.0876	0.974	L2	AT	0.874059	isochore-like
678	4	47156011	48691582	1535572	38.01	0.8797	0.974	L2	AT	0.772231	isochore-like
679	4	48691583	51600396	2908814	34.5	-3.509	0.6864	L1	AT	0.586425	isochore-like
680	4	51600397	51993233	392837	36	1.5057	0.6864	L1	AT	0.404984	isochore-like
681	4	51993234	53369012	1375779	38.4	2.3929	0.974	L2	AT	0.362804	isochore-like
682	4	53369013	53892968	523956	37.08	-1.311	0.974	L2	AT	0.322254	isochore-like
683	4	53892969	54798219	905251	35.86	-1.2278	0.6864	L1	AT	0.271151	isochore-like
684	4	54798220	56447006	1648787	34.73	-1.1277	0.6864	L1	AT	0.156149	isochore
685	4	56447007	56922180	475174	38.49	3.761	0.974	L2	AT	0.0555183	isochore
686	4	56922181	58468129	1545949	41.99	3.4976	1.1724	H1	GC	0.0670122	isochore
687	4	58468130	59079334	611205	40.16	-1.8236	0.974	L2	AT	0.078498	isochore
688	4	59079335	60817010	1737676	37.6	-2.5607	0.974	L2	AT	0.0436764	isochore
689	4	60817011	61313983	496973	33.94	-3.6643	0.6864	L1	AT	0.0391205	isochore
690	4	61313984	61808966	494983	38.36	4.4233	0.974	L2	AT	0.0780342	isochore
691	4	61808967	62794339	985373	35.51	-2.8556	0.6864	L1	AT	0.127611	isochore
692	4	62794340	63649284	854945	37.01	1.5041	0.974	L2	AT	0.195406	isochore
693	4	63649285	64198683	549399	42.91	5.8962	1.1724	H1	GC	0.214097	isochore-like
694	4	64198684	64651354	452671	39.53	-3.3756	0.974	L2	AT	0.203183	isochore-like
695	4	64651355	64954815	303461	44.8	5.264	1.1724	H1	GC	0.196064	isochore
696	4	64954816	65267546	312731	42.19	-2.6049	1.1724	H1	GC	0.183687	isochore
697	4	65267547	66845926	1578380	39.7	-2.4915	0.974	L2	AT	0.192562	isochore
698	4	66845927	67360045	514119	41.23	1.5357	1.1724	H1	AT	0.196972	isochore
699	4	67360046	68004577	644532	43.33	2.0973	1.1724	H1	GC	0.180951	isochore
700	4	68004578	68695799	691222	38.56	-4.7751	0.974	L2	AT	0.180236	isochore
701	4	68695800	69211272	515473	37	-1.5559	0.974	L2	AT	0.208838	isochore-like
702	4	69211273	69961189	749917	40.38	3.3747	0.974	L2	AT	0.227411	isochore-like
703	4	69961190	70753201	792012	38.41	-1.9641	0.974	L2	AT	0.243437	isochore-like
704	4	70753202	72486334	1733133	40.58	2.168	0.974	L2	AT	0.250751	isochore-like
705	4	72486335	72884677	398343	36.72	-3.8587	0.6864	L1	AT	0.267245	isochore-like
706	4	72884678	73404224	519547	39.65	2.9303	0.974	L2	AT	0.286406	isochore-like
707	4	73404225	73783589	379365	42.37	2.7232	1.1724	H1	GC	0.281457	isochore-like
708	4	73783590	74382589	599000	39.71	-2.6688	0.974	L2	AT	0.282143	isochore-like
709	4	74382590	74919811	537222	41.25	1.5463	1.1724	H1	AT	0.28299	isochore-like
710	4	74919812	75381081	461270	46.14	4.8927	1.7432	H2	GC	0.26084	isochore-like
711	4	75381082	75848879	467798	42.01	-4.1318	1.1724	H1	GC	0.231404	isochore-like
712	4	75848880	76470515	621636	36.33	-5.683	0.6864	L1	AT	0.246601	isochore-like
713	4	76470516	76944779	474264	38.88	2.5489	0.974	L2	AT	0.278069	isochore-like
714	4	76944780	79625074	2680295	43.25	4.3696	1.1724	H1	GC	0.229901	isochore-like
715	4	79625075	81277647	1652573	44.71	1.4568	1.1724	H1	GC	0.105023	isochore
716	4	81277648	81626751	349104	38.95	-5.7524	0.974	L2	AT	0.0468588	isochore
717	4	81626752	82043216	416465	43.09	4.1362	1.1724	H1	GC	0.0485448	isochore
718	4	82043217	82591763	548547	51.93	8.8414	1.7432	H2	GC	0.0309712	isochore
719	4	82591764	82899765	308002	46.12	-5.8064	1.7432	H2	GC	0.0814757	isochore
720	4	82899766	83308346	408581	40.2	-5.9226	0.974	L2	AT	0.0967707	isochore
721	4	83308347	84207077	898731	37.08	-3.1263	0.974	L2	AT	0.074864	isochore
722	4	84207078	84749045	541968	39.18	2.1003	0.974	L2	AT	0.0358212	isochore
723	4	84749046	85254293	505248	36.18	-2.9958	0.6864	L1	AT	0.0143844	isochore
724	4	85254294	85780354	526061	39.19	3.0075	0.974	L2	AT	0.0160908	isochore
725	4	85780355	86445088	664734	40.44	1.2545	0.974	L2	AT	0.0201135	isochore
726	4	86445089	86895835	450747	44.29	3.8498	1.1724	H1	GC	0.0159676	isochore
727	4	86895836	87573299	677464	40.89	-3.399	0.974	L2	AT	0.00413588	isochore
728	4	87573300	87943363	370064	39.4	-1.4946	0.974	L2	AT	0.00308463	isochore
729	4	87943364	89931472	1988109	43.76	4.3638	1.1724	H1	GC	0.0586493	isochore
730	4	89931473	90506992	575520	37.71	-6.05	0.974	L2	AT	0.0987346	isochore
731	4	90506993	91791384	1284392	38.93	1.2223	0.974	L2	AT	0.0624638	isochore
732	4	91791385	92277367	485983	43.63	4.6958	1.1724	H1	GC	0.0552081	isochore
733	4	92277368	92582926	305559	38.2	-5.428	0.974	L2	AT	0.0616223	isochore
734	4	92582927	93199719	616793	46.26	8.0593	1.7432	H2	GC	0.0847514	isochore
735	4	93199720	93711130	511411	43.47	-2.7914	1.1724	H1	GC	0.126001	isochore
736	4	93711131	94079860	368730	51.28	7.81	1.7432	H2	GC	0.170009	isochore
737	4	94079861	94933161	853301	41.24	-10.0425	1.1724	H1	AT	0.204829	isochore-like
738	4	94933162	95726924	793763	36.96	-4.2735	0.6864	L1	AT	0.194461	isochore
739	4	95726925	96616860	889936	44.53	7.5648	1.1724	H1	GC	0.207671	isochore-like
740	4	96616861	98033552	1416692	50.93	6.4012	1.7432	H2	GC	0.360333	isochore-like
741	4	98033553	98545715	512163	41.13	-9.7999	1.1724	H1	AT	0.484782	isochore-like
742	4	98545716	99093314	547599	52.8	11.667	1.7432	H2	GC	0.543114	isochore-like
743	4	99093315	99481345	388031	48.23	-4.5647	1.7432	H2	GC	0.60448	isochore-like
744	4	99481346	99932468	451123	44.38	-3.8517	1.1724	H1	GC	0.663985	isochore-like
745	4	99932469	100797599	865131	48.33	3.9519	1.7432	H2	GC	0.749213	isochore-like
746	4	100797600	101832843	1035244	43.79	-4.5445	1.1724	H1	GC	0.819744	isochore-like
747	4	101832844	102221456	388613	46.98	3.1937	1.7432	H2	GC	0.87158	isochore-like
748	4	102221457	107725785	5504329	42.19	-4.7906	1.1724	H1	GC	0.985818	isochore-like
749	4	107725786	108203710	477925	45.61	3.4236	1.1724	H1	GC	1.05677	isochore-like
750	4	108203711	108714171	510461	48.55	2.9344	1.7432	H2	GC	1.12489	isochore-like
751	4	108714172	109446571	732400	44.99	-3.5566	1.1724	H1	GC	1.18722	isochore-like
752	4	109446572	109799975	353404	43.19	-1.8002	1.1724	H1	GC	1.1822	isochore-like
753	4	109799976	110570706	770731	38.4	-4.7882	0.974	L2	AT	1.20987	isochore-like
754	4	110570707	110914039	343333	47.64	9.2313	1.7432	H2	GC	1.21191	isochore-like
755	4	110914040	111533991	619952	40.12	-7.5154	0.974	L2	AT	1.24968	isochore-like
756	4	111533992	112227143	693152	44.69	4.5663	1.1724	H1	GC	1.24549	isochore-like
757	4	112227144	112538680	311537	40.79	-3.8971	0.974	L2	AT	1.27907	isochore-like
758	4	112538681	113078380	539700	48.6	7.807	1.7432	H2	GC	1.31949	isochore-like
759	4	113078381	113569692	491312	44.07	-4.5292	1.1724	H1	GC	1.36007	isochore-like
760	4	113569693	113944560	374868	40.33	-3.7399	0.974	L2	AT	1.38325	isochore-like
761	4	113944561	114953911	1009351	50.43	10.1071	1.7432	H2	GC	1.47315	isochore-like
762	4	114953912	115509708	555797	45.33	-5.1004	1.1724	H1	GC	1.58048	isochore-like
763	4	115509709	117018453	1508745	41.74	-3.5973	1.1724	H1	GC	1.62388	isochore-like
764	4	117018454	117825392	806939	37.96	-3.7756	0.974	L2	AT	1.62819	isochore-like
765	4	117825393	118292437	467045	35.81	-2.1462	0.6864	L1	AT	1.56482	isochore-like
766	4	118292438	119313787	1021350	34.29	-1.5281	0.6864	L1	AT	1.51184	isochore-like
767	4	119313788	119790017	476230	35.85	1.5644	0.6864	L1	AT	1.41925	isochore-like
768	4	119790018	120113618	323601	38.64	2.786	0.974	L2	AT	1.40077	isochore-like
769	4	120113619	120837456	723838	34.77	-3.8693	0.6864	L1	AT	1.37389	isochore-like
770	4	120837457	121849299	1011843	36.41	1.6421	0.6864	L1	AT	1.29408	isochore-like
771	4	121849300	122267420	418121	39.94	3.5312	0.974	L2	AT	1.24	isochore-like
772	4	122267421	122969169	701749	41.83	1.8875	1.1724	H1	GC	1.25491	isochore-like
773	4	122969170	123643532	674363	39.24	-2.5912	0.974	L2	AT	1.26211	isochore-like
774	4	123643533	123958369	314837	41.46	2.225	1.1724	H1	GC	1.22727	isochore-like
775	4	123958370	124609581	651212	38.79	-2.6701	0.974	L2	AT	1.23874	isochore-like
776	4	124609582	125366793	757212	36.32	-2.4734	0.6864	L1	AT	1.21122	isochore-like
777	4	125366794	126376743	1009950	39.66	3.3421	0.974	L2	AT	1.1663	isochore-like
778	4	126376744	126677233	300490	42.09	2.4302	1.1724	H1	GC	1.16038	isochore-like
779	4	126677234	127482718	805485	44.63	2.5401	1.1724	H1	GC	1.20637	isochore-like
780	4	127482719	127987113	504395	49.96	5.334	1.7432	H2	GC	1.26603	isochore-like
781	4	127987114	128417501	430388	38.25	-11.7148	0.974	L2	AT	1.30069	isochore-like
782	4	128417502	129205565	788064	42.36	4.1116	1.1724	H1	GC	1.29335	isochore-like
783	4	129205566	129695588	490023	47.75	5.3909	1.7432	H2	GC	1.34205	isochore-like
784	4	129695589	130838694	1143106	43.15	-4.6049	1.1724	H1	GC	1.40241	isochore-like
785	4	130838695	131840350	1001656	47.34	4.193	1.7432	H2	GC	1.48831	isochore-like
786	4	131840351	132378868	538518	42.67	-4.6666	1.1724	H1	GC	1.55639	isochore-like
787	4	132378869	133685331	1306463	44.75	2.0803	1.1724	H1	GC	1.62164	isochore-like
788	4	133685332	134107246	421915	49.99	5.2367	1.7432	H2	GC	1.68115	isochore-like
789	4	134107247	134577445	470199	42.56	-7.4276	1.1724	H1	GC	1.69851	isochore-like
790	4	134577446	134979821	402376	47.5	4.9375	1.7432	H2	GC	1.75824	isochore-like
791	4	134979822	135297717	317896	42.63	-4.8713	1.1724	H1	GC	1.75609	isochore-like
792	4	135297718	135836615	538898	47.62	4.9951	1.7432	H2	GC	1.83959	isochore-like
793	4	135836616	136259946	423331	60.07	12.4453	2.2304	H3	GC	1.91185	isochore-like
794	5	1	308493	308493	54.83	-	2.2304	H3	GC	0.0218339	isochore
795	5	308494	1012353	703860	50.18	-4.6497	1.7432	H2	GC	0.0727965	isochore
796	5	1012354	1797786	785433	56.7	6.5161	2.2304	H3	GC	0.166706	isochore
797	5	1797787	2512129	714343	52.87	-3.829	1.7432	H2	GC	0.255939	isochore-like
798	5	2512130	3299558	787429	49.35	-3.5152	1.7432	H2	GC	0.334736	isochore-like
799	5	3299559	3706241	406683	52.94	3.5852	1.7432	H2	GC	0.383334	isochore-like
800	5	3706242	4868898	1162657	44.47	-8.4738	1.1724	H1	GC	0.432443	isochore-like
801	5	4868899	5504421	635523	54.71	10.2416	2.2304	H3	GC	0.496354	isochore-like
802	5	5504422	5872709	368288	45.09	-9.6149	1.1724	H1	GC	0.550618	isochore-like
803	5	5872710	7148284	1275575	54.87	9.778	2.2304	H3	GC	0.646128	isochore-like
804	5	7148285	7961779	813495	51.08	-3.7861	1.7432	H2	GC	0.767531	isochore-like
805	5	7961780	9605760	1643981	44.48	-6.6069	1.1724	H1	GC	0.841747	isochore-like
806	5	9605761	10146832	541072	47.89	3.412	1.7432	H2	GC	0.888416	isochore-like
807	5	10146833	10915289	768457	44.25	-3.6422	1.1724	H1	GC	0.910143	isochore-like
808	5	10915290	11258183	342894	48.03	3.7793	1.7432	H2	GC	0.924812	isochore-like
809	5	11258184	11787778	529595	39.81	-8.2165	0.974	L2	AT	0.957674	isochore-like
810	5	11787779	12331910	544132	42.94	3.1273	1.1724	H1	GC	0.959975	isochore-like
811	5	12331911	13333188	1001278	45.93	2.9887	1.1724	H1	GC	0.996005	isochore-like
812	5	13333189	13759024	425836	50.52	4.5992	1.7432	H2	GC	1.01756	isochore-like
813	5	13759025	14313040	554016	45.12	-5.402	1.1724	H1	GC	1.0558	isochore-like
814	5	14313041	14734835	421795	51.22	6.0993	1.7432	H2	GC	1.08096	isochore-like
815	5	14734836	15163680	428845	41.6	-9.6262	1.1724	H1	AT	1.09147	isochore-like
816	5	15163681	15858906	695226	46.36	4.7658	1.7432	H2	GC	1.12293	isochore-like
817	5	15858907	16273962	415056	52.03	5.6699	1.7432	H2	GC	1.16256	isochore-like
818	5	16273963	16646190	372228	46.39	-5.6453	1.7432	H2	GC	1.20629	isochore-like
819	5	16646191	17101556	455366	52.31	5.9214	1.7432	H2	GC	1.23089	isochore-like
820	5	17101557	17707915	606359	44.47	-7.8428	1.1724	H1	GC	1.27605	isochore-like
821	5	17707916	18382688	674773	49.68	5.2151	1.7432	H2	GC	1.29781	isochore-like
822	5	18382689	19992758	1610070	37.37	-12.3127	0.974	L2	AT	1.33996	isochore-like
823	5	19992759	20809475	816717	48.8	11.4324	1.7432	H2	GC	1.32164	isochore-like
824	5	20809476	21166118	356643	42.99	-5.8052	1.1724	H1	GC	1.36286	isochore-like
825	5	21166119	22069345	903227	50.03	7.0342	1.7432	H2	GC	1.38028	isochore-like
826	5	22069346	23312915	1243570	38.77	-11.2609	0.974	L2	AT	1.43958	isochore-like
827	5	23312916	24176801	863886	36.42	-2.3446	0.6864	L1	AT	1.41802	isochore-like
828	5	24176802	25789312	1612511	35.06	-1.3667	0.6864	L1	AT	1.35875	isochore-like
829	5	25789313	26394813	605501	37.45	2.3976	0.974	L2	AT	1.29211	isochore-like
830	5	26394814	26804084	409271	35.91	-1.5403	0.6864	L1	AT	1.28059	isochore-like
831	5	26804085	27159933	355849	43.08	7.1635	1.1724	H1	GC	1.27243	isochore-like
832	5	27159934	27535155	375222	39.28	-3.7984	0.974	L2	AT	1.25943	isochore-like
833	5	27535156	28086603	551448	37.31	-1.9701	0.974	L2	AT	1.26955	isochore-like
834	5	28086604	29258208	1171605	40.6	3.2897	0.974	L2	AT	1.26233	isochore-like
835	5	29258209	29714120	455912	37.77	-2.8248	0.974	L2	AT	1.25139	isochore-like
836	5	29714121	31398399	1684279	41.49	3.7167	1.1724	H1	AT	1.25031	isochore-like
837	5	31398400	33118364	1719965	40.17	-1.3163	0.974	L2	AT	1.25293	isochore-like
838	5	33118365	33429593	311229	37.7	-2.4765	0.974	L2	AT	1.24374	isochore-like
839	5	33429594	35413190	1983597	39.48	1.7866	0.974	L2	AT	1.23855	isochore-like
840	5	35413191	38636664	3223474	35.12	-4.3669	0.6864	L1	AT	1.14748	isochore-like
841	5	38636665	39097929	461265	38.18	3.058	0.974	L2	AT	1.04873	isochore-like
842	5	39097930	39619269	521340	40.02	1.8444	0.974	L2	AT	1.04304	isochore-like
843	5	39619270	40510609	891340	35.81	-4.2116	0.6864	L1	AT	1.00334	isochore-like
844	5	40510610	40874300	363691	38.14	2.3367	0.974	L2	AT	0.993423	isochore-like
845	5	40874301	41216706	342406	39.64	1.4949	0.974	L2	AT	0.95819	isochore-like
846	5	41216707	41664592	447886	41.5	1.8624	1.1724	H1	AT	0.978467	isochore-like
847	5	41664593	42452777	788185	38.43	-3.0701	0.974	L2	AT	0.982382	isochore-like
848	5	42452778	42788905	336128	40.66	2.2252	0.974	L2	AT	0.971986	isochore-like
849	5	42788906	43837311	1048406	37.97	-2.6831	0.974	L2	AT	0.962788	isochore-like
850	5	43837312	44254301	416990	35.45	-2.5266	0.6864	L1	AT	0.937661	isochore-like
851	5	44254302	47472128	3217827	39.56	4.1145	0.974	L2	AT	0.913893	isochore-like
852	5	47472129	48316349	844221	35.93	-3.6367	0.6864	L1	AT	0.8789	isochore-like
853	5	48316350	49514760	1198411	37.56	1.6382	0.974	L2	AT	0.841283	isochore-like
854	5	49514761	50050484	535724	38.95	1.3818	0.974	L2	AT	0.806269	isochore-like
855	5	50050485	51167671	1117187	36.8	-2.1411	0.6864	L1	AT	0.790104	isochore-like
856	5	51167672	52073175	905504	39.34	2.5369	0.974	L2	AT	0.772058	isochore-like
857	5	52073176	53923151	1849976	35.37	-3.9739	0.6864	L1	AT	0.715296	isochore-like
858	5	53923152	55582524	1659373	38.92	3.5543	0.974	L2	AT	0.658243	isochore-like
859	5	55582525	57416742	1834218	43.9	4.9768	1.1724	H1	GC	0.672294	isochore-like
860	5	57416743	57734517	317775	39.37	-4.5252	0.974	L2	AT	0.684483	isochore-like
861	5	57734518	58298529	564012	36.66	-2.7113	0.6864	L1	AT	0.685513	isochore-like
862	5	58298530	59128775	830246	38.39	1.7299	0.974	L2	AT	0.668817	isochore-like
863	5	59128776	59678604	549829	43.2	4.8083	1.1724	H1	GC	0.667362	isochore-like
864	5	59678605	60158177	479573	51.57	8.3699	1.7432	H2	GC	0.681921	isochore-like
865	5	60158178	60880563	722386	50.07	-1.5008	1.7432	H2	GC	0.749406	isochore-like
866	5	60880564	62238047	1357484	46.83	-3.2439	1.7432	H2	GC	0.820344	isochore-like
867	5	62238048	62750045	511998	50.9	4.0739	1.7432	H2	GC	0.88894	isochore-like
868	5	62750046	63482547	732502	52.79	1.8925	1.7432	H2	GC	0.959763	isochore-like
869	5	63482548	64346932	864385	41.09	-11.7016	1.1724	H1	AT	1.00374	isochore-like
870	5	64346933	65282632	935700	51.59	10.4997	1.7432	H2	GC	1.03757	isochore-like
871	5	65282633	65943952	661320	47.25	-4.34	1.7432	H2	GC	1.10911	isochore-like
872	5	65943953	69004371	3060419	37.44	-9.8053	0.974	L2	AT	1.1049	isochore-like
873	5	69004372	69765723	761352	38.91	1.4662	0.974	L2	AT	1.04556	isochore-like
874	5	69765724	70160649	394926	42.96	4.0506	1.1724	H1	GC	1.02359	isochore-like
875	5	70160650	71976241	1815592	37.56	-5.398	0.974	L2	AT	1.0135	isochore-like
876	5	71976242	72696131	719890	39.23	1.6671	0.974	L2	AT	0.98557	isochore-like
877	5	72696132	73709240	1013109	42.6	3.3653	1.1724	H1	GC	0.98219	isochore-like
878	5	73709241	74440416	731176	38.05	-4.5473	0.974	L2	AT	0.981765	isochore-like
879	5	74440417	75092375	651959	41.79	3.7399	1.1724	H1	GC	0.992387	isochore-like
880	5	75092376	75665648	573273	42.14	0.3496	1.1724	H1	GC	0.997098	isochore-like
881	5	75665649	76101767	436119	45.78	3.6419	1.1724	H1	GC	1.00606	isochore-like
882	5	76101768	76569480	467713	40.94	-4.835	0.974	L2	AT	1.00852	isochore-like
883	5	76569481	77130754	561274	43.32	2.378	1.1724	H1	GC	1.02058	isochore-like
884	5	77130755	77514099	383345	37.51	-5.8139	0.974	L2	AT	1.02665	isochore-like
885	5	77514100	77841827	327728	42.57	5.0648	1.1724	H1	GC	1.00392	isochore-like
886	5	77841828	79714717	1872890	40.11	-2.4591	0.974	L2	AT	1.02631	isochore-like
887	5	79714718	80434328	719611	37.7	-2.4123	0.974	L2	AT	0.998408	isochore-like
888	5	80434329	82650491	2216163	41.44	3.7337	1.1724	H1	AT	1.00713	isochore-like
889	5	82650492	83066215	415724	38.96	-2.4713	0.974	L2	AT	0.987165	isochore-like
890	5	83066216	83598576	532361	44.41	5.4462	1.1724	H1	GC	1.00974	isochore-like
891	5	83598577	83949559	350983	47.6	3.1898	1.7432	H2	GC	1.02093	isochore-like
892	5	83949560	84508989	559430	43.98	-3.6163	1.1724	H1	GC	1.0415	isochore-like
893	5	84508990	85851411	1342422	41.09	-2.898	1.1724	H1	AT	1.06679	isochore-like
894	5	85851412	87656194	1804783	36.91	-4.1761	0.6864	L1	AT	1.04024	isochore-like
895	5	87656195	88919884	1263690	40.04	3.1345	0.974	L2	AT	1.00971	isochore-like
896	5	88919885	89383382	463498	34.98	-5.0652	0.6864	L1	AT	0.982168	isochore-like
897	5	89383383	92209198	2825816	36.77	1.7922	0.6864	L1	AT	0.931105	isochore-like
898	5	92209199	92939700	730502	35.39	-1.3778	0.6864	L1	AT	0.85717	isochore-like
899	5	92939701	93340992	401292	36.87	1.4723	0.6864	L1	AT	0.832638	isochore-like
900	5	93340993	94404819	1063827	40.75	3.8865	0.974	L2	AT	0.833254	isochore-like
901	5	94404820	94884894	480075	36.66	-4.0889	0.6864	L1	AT	0.820375	isochore-like
902	5	94884895	95797656	912762	38.88	2.2164	0.974	L2	AT	0.796441	isochore-like
903	5	95797657	96417781	620125	42.44	3.5589	1.1724	H1	GC	0.794097	isochore-like
904	5	96417782	96908239	490458	37.63	-4.8083	0.974	L2	AT	0.800957	isochore-like
905	5	96908240	97371575	463336	43.48	5.8462	1.1724	H1	GC	0.795515	isochore-like
906	5	97371576	97938903	567328	38.36	-5.1192	0.974	L2	AT	0.792983	isochore-like
907	5	97938904	98758289	819386	40.45	2.097	0.974	L2	AT	0.789777	isochore-like
908	5	98758290	99635358	877069	46.33	5.8709	1.7432	H2	GC	0.809378	isochore-like
909	5	99635359	100521970	886612	56.42	10.0906	2.2304	H3	GC	0.894778	isochore-like
910	6	1	613630	613630	61.05	-	2.2304	H3	GC	0.0466978	isochore
911	6	613631	1121933	508303	52.48	-8.5695	1.7432	H2	GC	0.109664	isochore
912	6	1121934	1655200	533267	56.39	3.91	2.2304	H3	GC	0.154244	isochore
913	6	1655201	2488777	833577	59.03	2.6411	2.2304	H3	GC	0.234402	isochore-like
914	6	2488778	3156013	667236	52.6	-6.43	1.7432	H2	GC	0.314158	isochore-like
915	6	3156014	3523825	367812	44.79	-7.8081	1.1724	H1	GC	0.336351	isochore-like
916	6	3523826	4637443	1113618	42.52	-2.2732	1.1724	H1	AT	0.33769	isochore-like
917	6	4637444	5324133	686690	53.03	10.5111	2.2304	H3	GC	0.346975	isochore-like
918	6	5324134	5795593	471460	45.94	-7.0843	1.1724	H1	GC	0.38327	isochore-like
919	6	5795594	6816857	1021264	48.27	2.3262	1.7432	H2	GC	0.395564	isochore-like
920	6	6816858	7219112	402255	46.58	-1.6886	1.7432	H2	GC	0.425128	isochore-like
921	6	7219113	7835765	616653	43.5	-3.0794	1.1724	H1	AT	0.42936	isochore-like
922	6	7835766	8706336	870571	39.56	-3.9396	0.974	L2	AT	0.404823	isochore-like
923	6	8706337	10190948	1484612	47.2	7.6377	1.7432	H2	GC	0.406996	isochore-like
924	6	10190949	10802514	611566	43.32	-3.8808	1.1724	H1	AT	0.419286	isochore-like
925	6	10802515	11156761	354247	36.44	-6.8768	0.6864	L1	AT	0.41013	isochore-like
926	6	11156762	12565248	1408487	42.22	5.7805	1.1724	H1	AT	0.393924	isochore-like
927	6	12565249	13485500	920252	49.24	7.0139	1.7432	H2	GC	0.386109	isochore-like
928	6	13485501	14009147	523647	44.9	-4.3323	1.1724	H1	GC	0.41047	isochore-like
929	6	14009148	14554514	545367	42.04	-2.8618	1.1724	H1	AT	0.407084	isochore-like
930	6	14554515	18650572	4096058	37.25	-4.7901	0.974	L2	AT	0.287166	isochore-like
931	6	18650573	19103770	453198	42.18	4.9262	1.1724	H1	AT	0.145629	isochore
932	6	19103771	19641014	537244	45.18	3.0025	1.1724	H1	GC	0.144965	isochore
933	6	19641015	20064766	423752	53.29	8.1114	2.2304	H3	GC	0.162342	isochore
934	6	20064767	20384868	320102	47.18	-6.11	1.7432	H2	GC	0.175486	isochore
935	6	20384869	21718539	1333671	46.11	-1.0712	1.7432	H2	GC	0.195575	isochore
936	6	21718540	23366944	1648405	42.72	-3.3874	1.1724	H1	AT	0.197418	isochore
937	6	23366945	23729748	362804	48.12	5.3944	1.7432	H2	GC	0.19381	isochore
938	6	23729749	24260070	530322	52.16	4.0404	1.7432	H2	GC	0.219498	isochore-like
939	6	24260071	24704942	444872	45.04	-7.1144	1.1724	H1	GC	0.230721	isochore-like
940	6	24704943	25328543	623601	39.7	-5.3448	0.974	L2	AT	0.230954	isochore-like
941	6	25328544	26596155	1267612	43.28	3.5842	1.1724	H1	AT	0.21123	isochore-like
942	6	26596156	27719595	1123440	48.6	5.3159	1.7432	H2	GC	0.224526	isochore-like
943	6	27719596	28031068	311473	44.23	-4.3658	1.1724	H1	AT	0.243599	isochore-like
944	6	28031069	28678908	647840	46.43	2.1947	1.7432	H2	GC	0.252802	isochore-like
945	6	28678909	29089522	410614	51.97	5.5403	1.7432	H2	GC	0.274104	isochore-like
946	6	29089523	29827449	737927	43.11	-8.8598	1.1724	H1	AT	0.282085	isochore-like
947	6	29827450	30657966	830517	51.69	8.5803	1.7432	H2	GC	0.304524	isochore-like
948	6	30657967	32144930	1486964	41.36	-10.3259	1.1724	H1	AT	0.316245	isochore-like
949	6	32144931	33015211	870281	52.11	10.743	1.7432	H2	GC	0.324186	isochore-like
950	6	33015212	33521769	506558	46.93	-5.1768	1.7432	H2	GC	0.360613	isochore-like
951	6	33521770	34144498	622729	50.38	3.449	1.7432	H2	GC	0.38134	isochore-like
952	6	34144499	34689020	544522	53.87	3.4906	2.2304	H3	GC	0.413301	isochore-like
953	6	34689021	35203087	514067	49.54	-4.3259	1.7432	H2	GC	0.456259	isochore-like
954	6	35203088	35679633	476546	45.1	-4.447	1.1724	H1	GC	0.469921	isochore-like
955	6	35679634	35996248	316615	55.41	10.312	2.2304	H3	GC	0.485629	isochore-like
956	6	35996249	36453515	457267	51.65	-3.7592	1.7432	H2	GC	0.500793	isochore-like
957	6	36453516	36776419	322904	47.98	-3.6746	1.7432	H2	GC	0.535537	isochore-like
958	6	36776420	37419923	643504	52.78	4.8058	1.7432	H2	GC	0.567281	isochore-like
959	6	37419924	38915968	1496045	54.14	1.3557	2.2304	H3	GC	0.664437	isochore-like
960	6	38915969	39444228	528260	55.66	1.5215	2.2304	H3	GC	0.743115	isochore-like
961	6	39444229	41473724	2029496	49.69	-5.9688	1.7432	H2	GC	0.811034	isochore-like
962	6	41473725	42015242	541518	41.87	-7.8192	1.1724	H1	AT	0.862059	isochore-like
963	6	42015243	42634536	619294	47.83	5.9592	1.7432	H2	GC	0.868503	isochore-like
964	6	42634537	43779868	1145332	60.35	12.5197	2.2304	H3	GC	0.95747	isochore-like
965	6	43779869	44312774	532906	52.02	-8.3287	1.7432	H2	GC	1.05055	isochore-like
966	6	44312775	44885392	572618	46.67	-5.3454	1.7432	H2	GC	1.08761	isochore-like
967	6	44885393	45260981	375589	51.9	5.2287	1.7432	H2	GC	1.08379	isochore-like
968	6	45260982	45969851	708870	57.27	5.3672	2.2304	H3	GC	1.15094	isochore-like
969	6	45969852	47177892	1208041	48.63	-8.6433	1.7432	H2	GC	1.21689	isochore-like
970	6	47177893	47665086	487194	46.2	-2.4308	1.7432	H2	GC	1.22106	isochore-like
971	6	47665087	49107021	1441935	52.77	6.5689	1.7432	H2	GC	1.31166	isochore-like
972	6	49107022	49491598	384577	42.89	-9.8723	1.1724	H1	AT	1.35331	isochore-like
973	6	49491599	50689668	1198070	46.75	3.8594	1.7432	H2	GC	1.38163	isochore-like
974	6	50689669	51994891	1305223	49.58	2.8262	1.7432	H2	GC	1.41202	isochore-like
975	6	51994892	52630166	635275	53.14	3.5636	2.2304	H3	GC	1.44625	isochore-like
976	6	52630167	53387869	757703	49.88	-3.264	1.7432	H2	GC	1.50525	isochore-like
977	6	53387870	53716685	328816	44.77	-5.1037	1.1724	H1	GC	1.47701	isochore-like
978	6	53716686	54292055	575370	50.4	5.6209	1.7432	H2	GC	1.53372	isochore-like
979	6	54292056	54750285	458230	39.06	-11.3403	0.974	L2	AT	1.53614	isochore-like
980	6	54750286	55482037	731752	50.58	11.5281	1.7432	H2	GC	1.54758	isochore-like
981	6	55482038	55887224	405187	52.8	2.212	1.7432	H2	GC	1.57545	isochore-like
982	6	55887225	56234231	347007	42.74	-10.0564	1.1724	H1	AT	1.55694	isochore-like
983	6	56234232	56871756	637525	46.93	4.193	1.7432	H2	GC	1.60911	isochore-like
984	6	56871757	57360767	489011	50.99	4.0574	1.7432	H2	GC	1.6205	isochore-like
985	6	57360768	59921349	2560582	48.33	-2.6589	1.7432	H2	GC	1.69641	isochore-like
986	6	59921350	60368125	446776	45.44	-2.8908	1.1724	H1	GC	1.72333	isochore-like
987	6	60368126	61624153	1256028	49.37	3.935	1.7432	H2	GC	1.76388	isochore-like
988	6	61624154	62015833	391680	44.59	-4.784	1.1724	H1	GC	1.78014	isochore-like
989	6	62015834	62556289	540456	39.82	-4.7716	0.974	L2	AT	1.78229	isochore-like
990	6	62556290	63974834	1418545	49.46	9.6367	1.7432	H2	GC	1.81016	isochore-like
991	6	63974835	65161669	1186835	43.74	-5.7179	1.1724	H1	AT	1.83431	isochore-like
992	6	65161670	65696276	534607	49.08	5.3437	1.7432	H2	GC	1.85734	isochore-like
993	6	65696277	66244618	548342	44.89	-4.1951	1.1724	H1	GC	1.85359	isochore-like
994	6	66244619	67204051	959433	44.05	-0.8372	1.1724	H1	AT	1.83836	isochore-like
995	6	67204052	67528581	324530	39.63	-4.4188	0.974	L2	AT	1.8565	isochore-like
996	6	67528582	67876878	348297	46.07	6.4436	1.7432	H2	GC	1.82392	isochore-like
997	6	67876879	69565560	1688682	42.63	-3.4457	1.1724	H1	AT	1.84579	isochore-like
998	6	69565561	70451227	885667	38.79	-3.8432	0.974	L2	AT	1.82481	isochore-like
999	6	70451228	71134851	683624	43.18	4.3952	1.1724	H1	AT	1.76855	isochore-like
1000	6	71134852	72218978	1084127	37.28	-5.9028	0.974	L2	AT	1.74893	isochore-like
1001	6	72218979	72818306	599328	40.17	2.894	0.974	L2	AT	1.69963	isochore-like
1002	6	72818307	73205342	387036	45.06	4.893	1.1724	H1	GC	1.69471	isochore-like
1003	6	73205343	73639302	433960	40.04	-5.0269	0.974	L2	AT	1.6716	isochore-like
1004	6	73639303	74251708	612406	45.28	5.2469	1.1724	H1	GC	1.67854	isochore-like
1005	6	74251709	75396959	1145251	41.51	-3.7722	1.1724	H1	AT	1.68574	isochore-like
1006	6	75396960	76510712	1113753	38.93	-2.5836	0.974	L2	AT	1.64796	isochore-like
1007	6	76510713	77124444	613732	42.36	3.4335	1.1724	H1	AT	1.59546	isochore-like
1008	6	77124445	78109625	985181	39.16	-3.1992	0.974	L2	AT	1.57677	isochore-like
1009	6	78109626	78673404	563779	37.31	-1.8554	0.974	L2	AT	1.54004	isochore-like
1010	6	78673405	79586421	913017	35.57	-1.7332	0.6864	L1	AT	1.47528	isochore-like
1011	6	79586422	81239488	1653067	39.93	4.3573	0.974	L2	AT	1.42214	isochore-like
1012	6	81239489	82527007	1287519	36.67	-3.2659	0.6864	L1	AT	1.33401	isochore-like
1013	6	82527008	82914630	387623	42.1	5.4377	1.1724	H1	AT	1.2744	isochore-like
1014	6	82914631	83222495	307865	39.99	-2.115	0.974	L2	AT	1.27931	isochore-like
1015	6	83222496	83826536	604041	44.2	4.2075	1.1724	H1	AT	1.27253	isochore-like
1016	6	83826537	84132567	306031	36.91	-7.2877	0.6864	L1	AT	1.26276	isochore-like
1017	6	84132568	84810385	677818	49.31	12.4048	1.7432	H2	GC	1.2762	isochore-like
1018	6	84810386	86359882	1549497	36.34	-12.9745	0.6864	L1	AT	1.24197	isochore-like
1019	6	86359883	87346705	986823	35.14	-1.1977	0.6864	L1	AT	1.14784	isochore-like
1020	6	87346706	88331850	985145	37.29	2.1527	0.974	L2	AT	1.07728	isochore-like
1021	6	88331851	88671646	339796	35.05	-2.2425	0.6864	L1	AT	1.02307	isochore-like
1022	6	88671647	89211623	539977	42.84	7.7841	1.1724	H1	AT	1.00192	isochore-like
1023	6	89211624	89648335	436712	36.57	-6.2652	0.6864	L1	AT	0.991183	isochore-like
1024	6	89648336	89953446	305111	39.79	3.2179	0.974	L2	AT	0.964656	isochore-like
1025	6	89953447	91793471	1840025	36.66	-3.1299	0.6864	L1	AT	0.901745	isochore-like
1026	6	91793472	93850174	2056703	35.75	-0.9097	0.6864	L1	AT	0.766505	isochore-like
1027	6	93850175	96194094	2343920	40.1	4.3556	0.974	L2	AT	0.642382	isochore-like
1028	6	96194095	97283922	1089828	38.06	-2.0448	0.974	L2	AT	0.570183	isochore-like
1029	6	97283923	99516006	2232084	35.02	-3.0392	0.6864	L1	AT	0.449164	isochore-like
1030	6	99516007	101936704	2420698	37.32	2.3045	0.974	L2	AT	0.284501	isochore-like
1031	6	101936705	103063055	1126351	41.51	4.1814	1.1724	H1	AT	0.18793	isochore
1032	6	103063056	103404657	341602	37.87	-3.6342	0.974	L2	AT	0.16605	isochore
1033	6	103404658	104557418	1152761	42.54	4.6656	1.1724	H1	AT	0.149446	isochore
1034	6	104557419	104983797	426379	44.93	2.3906	1.1724	H1	GC	0.137154	isochore
1035	6	104983798	106108790	1124993	38.47	-6.4556	0.974	L2	AT	0.117045	isochore
1036	6	106108791	107976414	1867624	40.83	2.3551	0.974	L2	AT	0.0615262	isochore
1037	6	107976415	108468523	492109	42.26	1.4308	1.1724	H1	AT	0.0223788	isochore
1038	6	108468524	108962539	494016	44.99	2.7331	1.1724	H1	GC	0.0185432	isochore
1039	6	108962540	109917111	954572	41.62	-3.3698	1.1724	H1	AT	0.010231	isochore
1040	6	109917112	110512805	595694	45.08	3.4629	1.1724	H1	GC	0.00147756	isochore
1041	6	110512806	110999905	487100	43.02	-2.0665	1.1724	H1	AT	0.00332132	isochore
1042	6	110999906	111832890	832985	39.2	-3.8169	0.974	L2	AT	0.0243897	isochore
1043	6	111832891	112194716	361826	44.41	5.2092	1.1724	H1	AT	0.0397454	isochore
1044	6	112194717	113074777	880061	51.25	6.8416	1.7432	H2	GC	0.0231583	isochore
1045	6	113074778	113437704	362927	42.89	-8.365	1.1724	H1	AT	0.0123693	isochore
1046	6	113437705	114829867	1392163	40.41	-2.4817	0.974	L2	AT	0.0207741	isochore
1047	6	114829868	116441551	1611684	38.96	-1.4414	0.974	L2	AT	0.0823396	isochore
1048	6	116441552	117050756	609205	45.15	6.1907	1.1724	H1	GC	0.104518	isochore
1049	6	117050757	117478099	427343	53.5	8.3419	2.2304	H3	GC	0.0923563	isochore
1050	6	117478100	118398055	919956	49.97	-3.523	1.7432	H2	GC	0.0582571	isochore
1051	6	118398056	119246997	848942	44.45	-5.5189	1.1724	H1	GC	0.0251371	isochore
1052	6	119246998	119835064	588067	52.01	7.552	1.7432	H2	GC	0.0124211	isochore
1053	6	119835065	120357593	522529	54.85	2.8407	2.2304	H3	GC	0.0423582	isochore
1054	6	120357594	120742711	385118	42.64	-12.2098	1.1724	H1	AT	0.0631902	isochore
1055	6	120742712	121368467	625756	48.92	6.2852	1.7432	H2	GC	0.0694654	isochore
1056	6	121368468	121968818	600351	53.21	4.2891	2.2304	H3	GC	0.105507	isochore
1057	6	121968819	122350216	381398	43.78	-9.4357	1.1724	H1	AT	0.128075	isochore
1058	6	122350217	122880135	529919	46.12	2.3489	1.7432	H2	GC	0.131745	isochore
1059	6	122880136	123310171	430036	50.96	4.8387	1.7432	H2	GC	0.149619	isochore
1060	7	1	595631	595631	48.42	-	1.7432	H2	GC	0.0325194	isochore
1061	7	595632	1065312	469681	57.44	9.0159	2.2304	H3	GC	0.10369	isochore
1062	7	1065313	1642097	576785	52.15	-5.292	1.7432	H2	GC	0.196635	isochore
1063	7	1642098	2063026	420929	48.89	-3.2606	1.7432	H2	GC	0.254286	isochore-like
1064	7	2063027	2462058	399032	50.76	1.8743	1.7432	H2	GC	0.300812	isochore-like
1065	7	2462059	2811109	349051	55.44	4.6738	2.2304	H3	GC	0.353629	isochore-like
1066	7	2811110	3787472	976363	52.78	-2.6533	1.7432	H2	GC	0.461894	isochore-like
1067	7	3787473	4286987	499515	47.86	-4.9252	1.7432	H2	GC	0.559553	isochore-like
1068	7	4286988	4630275	343288	52.25	4.3886	1.7432	H2	GC	0.589838	isochore-like
1069	7	4630276	5530755	900480	48.69	-3.5555	1.7432	H2	GC	0.662445	isochore-like
1070	7	5530756	7212826	1682071	40.17	-8.516	0.974	L2	AT	0.688104	isochore-like
1071	7	7212827	7574379	361553	43.19	3.0148	1.1724	H1	GC	0.644598	isochore-like
1072	7	7574380	8373331	798952	45.81	2.6247	1.1724	H1	GC	0.679791	isochore-like
1073	7	8373332	8759082	385751	40.51	-5.3086	0.974	L2	AT	0.682651	isochore-like
1074	7	8759083	9741474	982392	43.13	2.625	1.1724	H1	AT	0.690994	isochore-like
1075	7	9741475	12019962	2278488	46.44	3.3059	1.7432	H2	GC	0.766766	isochore-like
1076	7	12019963	12643529	623567	42.13	-4.3045	1.1724	H1	AT	0.830754	isochore-like
1077	7	12643530	13170058	526529	44.95	2.8189	1.1724	H1	GC	0.839145	isochore-like
1078	7	13170059	13697936	527878	41.89	-3.066	1.1724	H1	AT	0.842524	isochore-like
1079	7	13697937	14006190	308254	40.06	-1.8287	0.974	L2	AT	0.831213	isochore-like
1080	7	14006191	14531300	525110	42.58	2.5251	1.1724	H1	AT	0.823092	isochore-like
1081	7	14531301	15872289	1340989	38.16	-4.4261	0.974	L2	AT	0.797073	isochore-like
1082	7	15872290	16605850	733561	41.97	3.8194	1.1724	H1	AT	0.743747	isochore-like
1083	7	16605851	17125795	519945	38.13	-3.8433	0.974	L2	AT	0.724626	isochore-like
1084	7	17125796	18064089	938294	41.25	3.1187	1.1724	H1	AT	0.700718	isochore-like
1085	7	18064090	20102273	2038184	37.2	-4.0489	0.974	L2	AT	0.616075	isochore-like
1086	7	20102274	22586281	2484008	41.81	4.6113	1.1724	H1	AT	0.521024	isochore-like
1087	7	22586282	22931189	344908	40.43	-1.385	0.974	L2	AT	0.496614	isochore-like
1088	7	22931190	23522043	590854	37.6	-2.8242	0.974	L2	AT	0.473066	isochore-like
1089	7	23522044	24370305	848262	40.98	3.3723	0.974	L2	AT	0.443895	isochore-like
1090	7	24370306	25056417	686112	46.99	6.0114	1.7432	H2	GC	0.462446	isochore-like
1091	7	25056418	26554923	1498506	37.83	-9.1556	0.974	L2	AT	0.429491	isochore-like
1092	7	26554924	27698631	1143708	49.15	11.3227	1.7432	H2	GC	0.432093	isochore-like
1093	7	27698632	28185413	486782	53.45	4.2927	2.2304	H3	GC	0.53236	isochore-like
1094	7	28185414	28948033	762620	37.65	-15.7981	0.974	L2	AT	0.543187	isochore-like
1095	7	28948034	29635607	687574	45.35	7.702	1.1724	H1	GC	0.522303	isochore-like
1096	7	29635608	31199411	1563804	38.52	-6.8301	0.974	L2	AT	0.50394	isochore-like
1097	7	31199412	31716086	516675	43.43	4.9113	1.1724	H1	GC	0.457432	isochore-like
1098	7	31716087	32376020	659934	38.3	-5.1334	0.974	L2	AT	0.438695	isochore-like
1099	7	32376021	32768715	392695	40.76	2.4603	0.974	L2	AT	0.415668	isochore-like
1100	7	32768716	33181225	412510	42.69	1.9282	1.1724	H1	AT	0.411277	isochore-like
1101	7	33181226	34029617	848392	44.88	2.1924	1.1724	H1	GC	0.430779	isochore-like
1102	7	34029618	34872156	842539	55.12	10.2376	2.2304	H3	GC	0.522501	isochore-like
1103	7	34872157	35398511	526355	45.72	-9.3935	1.1724	H1	GC	0.601956	isochore-like
1104	7	35398512	36025871	627360	51.09	5.3639	1.7432	H2	GC	0.652865	isochore-like
1105	7	36025872	36970406	944535	43.95	-7.1363	1.1724	H1	GC	0.717444	isochore-like
1106	7	36970407	37693098	722692	47.87	3.9201	1.7432	H2	GC	0.75747	isochore-like
1107	7	37693099	38084038	390940	50.49	2.6208	1.7432	H2	GC	0.803255	isochore-like
1108	7	38084039	38595618	511580	38.61	-11.8828	0.974	L2	AT	0.817357	isochore-like
1109	7	38595619	39422747	827129	41.69	3.0769	1.1724	H1	AT	0.803464	isochore-like
1110	7	39422748	39849601	426854	51.85	10.1649	1.7432	H2	GC	0.805833	isochore-like
1111	7	39849602	40219011	369410	41.98	-9.8695	1.1724	H1	AT	0.835058	isochore-like
1112	7	40219012	40713530	494519	46.51	4.5317	1.7432	H2	GC	0.855444	isochore-like
1113	7	40713531	41337188	623658	49.99	3.4725	1.7432	H2	GC	0.902737	isochore-like
1114	7	41337189	42072560	735372	47.45	-2.5369	1.7432	H2	GC	0.972317	isochore-like
1115	7	42072561	43262407	1189847	50.14	2.6934	1.7432	H2	GC	1.06429	isochore-like
1116	7	43262408	43852817	590410	42.83	-7.3087	1.1724	H1	AT	1.1315	isochore-like
1117	7	43852818	44184798	331981	53.22	10.3837	2.2304	H3	GC	1.15239	isochore-like
1118	7	44184799	44932562	747764	46.83	-6.3906	1.7432	H2	GC	1.20074	isochore-like
1119	7	44932563	45835426	902864	52.83	6.0026	1.7432	H2	GC	1.28665	isochore-like
1120	7	45835427	46582094	746668	48.36	-4.4672	1.7432	H2	GC	1.40468	isochore-like
1121	7	46582095	46962215	380121	36.59	-11.7759	0.6864	L1	AT	1.42269	isochore-like
1122	7	46962216	48152416	1190201	45.7	9.1091	1.1724	H1	GC	1.44245	isochore-like
1123	7	48152417	49012814	860398	43.24	-2.4567	1.1724	H1	GC	1.46651	isochore-like
1124	7	49012815	49552238	539424	44.77	1.5356	1.1724	H1	GC	1.48403	isochore-like
1125	7	49552239	50354473	802235	38.62	-6.1557	0.974	L2	AT	1.45684	isochore-like
1126	7	50354474	51079423	724950	40.1	1.4781	0.974	L2	AT	1.43821	isochore-like
1127	7	51079424	51756657	677234	38.24	-1.8605	0.974	L2	AT	1.40268	isochore-like
1128	7	51756658	52887027	1130370	40.02	1.7822	0.974	L2	AT	1.36007	isochore-like
1129	7	52887028	53677674	790647	43.3	3.2834	1.1724	H1	GC	1.33053	isochore-like
1130	7	53677675	54284632	606958	48.97	5.6668	1.7432	H2	GC	1.36428	isochore-like
1131	7	54284633	55052251	767619	43.88	-5.0891	1.1724	H1	GC	1.42326	isochore-like
1132	7	55052252	55972243	919992	48.07	4.1887	1.7432	H2	GC	1.4623	isochore-like
1133	7	55972244	56343448	371205	46.54	-1.532	1.7432	H2	GC	1.50222	isochore-like
1134	7	56343449	58033163	1689715	41.56	-4.9805	1.1724	H1	AT	1.51886	isochore-like
1135	7	58033164	58944745	911582	43.9	2.3431	1.1724	H1	GC	1.51957	isochore-like
1136	7	58944746	59298217	353472	52.39	8.4922	1.7432	H2	GC	1.53384	isochore-like
1137	7	59298218	61422382	2124165	47.3	-5.095	1.7432	H2	GC	1.64064	isochore-like
1138	7	61422383	61940944	518562	43.61	-3.6875	1.1724	H1	GC	1.71374	isochore-like
1139	7	61940945	62303657	362713	36.27	-7.3347	0.6864	L1	AT	1.68251	isochore-like
1140	7	62303658	62783183	479526	41.49	5.2164	1.1724	H1	AT	1.69676	isochore-like
1141	7	62783184	63240467	457284	54.07	12.5815	2.2304	H3	GC	1.7193	isochore-like
1142	7	63240468	64648229	1407762	46.93	-7.1372	1.7432	H2	GC	1.80822	isochore-like
1143	7	64648230	65192272	544043	51.66	4.7303	1.7432	H2	GC	1.89579	isochore-like
1144	7	65192273	65564981	372709	43.08	-8.5803	1.1724	H1	AT	1.92141	isochore-like
1145	7	65564982	66481047	916066	41.12	-1.9651	1.1724	H1	AT	1.90471	isochore-like
1146	7	66481048	66799821	318774	38.94	-2.1773	0.974	L2	AT	1.8991	isochore-like
1147	7	66799822	69198369	2398548	37.5	-1.4398	0.974	L2	AT	1.82481	isochore-like
1148	7	69198370	69683166	484797	40.78	3.2784	0.974	L2	AT	1.71674	isochore-like
1149	7	69683167	70427535	744369	38.12	-2.6567	0.974	L2	AT	1.6735	isochore-like
1150	7	70427536	72171923	1744388	41.64	3.5124	1.1724	H1	AT	1.63955	isochore-like
1151	7	72171924	73082271	910348	37.34	-4.2951	0.974	L2	AT	1.60155	isochore-like
1152	7	73082272	74864184	1781913	38.62	1.2781	0.974	L2	AT	1.5283	isochore-like
1153	7	74864185	75923810	1059626	36.95	-1.6739	0.6864	L1	AT	1.43968	isochore-like
1154	7	75923811	79316484	3392674	34.59	-2.3548	0.6864	L1	AT	1.20812	isochore-like
1155	7	79316485	80152311	835827	37.04	2.4491	0.974	L2	AT	0.967711	isochore-like
1156	7	80152312	80457728	305417	38.98	1.9384	0.974	L2	AT	0.91581	isochore-like
1157	7	80457729	81055213	597485	41.13	2.1522	1.1724	H1	AT	0.899812	isochore-like
1158	7	81055214	82763722	1708509	47.62	6.4926	1.7432	H2	GC	0.977354	isochore-like
1159	7	82763723	84991015	2227293	41.46	-6.1649	1.1724	H1	AT	1.00584	isochore-like
1160	7	84991016	86640064	1649049	36.2	-5.26	0.6864	L1	AT	0.922605	isochore-like
1161	7	86640065	87644147	1004083	37.84	1.6462	0.974	L2	AT	0.81329	isochore-like
1162	7	87644148	88347552	703405	40.44	2.5987	0.974	L2	AT	0.759825	isochore-like
1163	7	88347553	88855317	507765	43.51	3.0672	1.1724	H1	GC	0.744129	isochore-like
1164	7	88855318	89808981	953664	41.6	-1.9075	1.1724	H1	AT	0.761409	isochore-like
1165	7	89808982	90864930	1055949	37.48	-4.1235	0.974	L2	AT	0.720066	isochore-like
1166	7	90864931	91627562	762632	39.8	2.3192	0.974	L2	AT	0.653099	isochore-like
1167	7	91627563	92573042	945480	37.09	-2.7036	0.974	L2	AT	0.604038	isochore-like
1168	7	92573043	93503668	930626	39.68	2.585	0.974	L2	AT	0.553868	isochore-like
1169	7	93503669	93897767	394099	43.89	4.2126	1.1724	H1	GC	0.524039	isochore-like
1170	7	93897768	95123948	1226181	40.07	-3.8188	0.974	L2	AT	0.515815	isochore-like
1171	7	95123949	95467258	343310	46.43	6.359	1.7432	H2	GC	0.5011	isochore-like
1172	7	95467259	97153352	1686094	42.5	-3.9357	1.1724	H1	AT	0.516594	isochore-like
1173	7	97153353	97792659	639307	46.23	3.7285	1.7432	H2	GC	0.533565	isochore-like
1174	7	97792660	98206300	413641	36.93	-9.2978	0.6864	L1	AT	0.529105	isochore-like
1175	7	98206301	98761453	555153	42.85	5.927	1.1724	H1	AT	0.516881	isochore-like
1176	7	98761454	99212403	450950	36.01	-6.8404	0.6864	L1	AT	0.501738	isochore-like
1177	7	99212404	99520025	307622	38.26	2.2451	0.974	L2	AT	0.465968	isochore-like
1178	7	99520026	100573609	1053584	43.29	5.033	1.1724	H1	GC	0.476116	isochore-like
1179	7	100573610	101044082	470473	49.88	6.5874	1.7432	H2	GC	0.492554	isochore-like
1180	7	101044083	102183405	1139323	46.22	-3.6615	1.7432	H2	GC	0.550202	isochore-like
1181	7	102183406	102961458	778053	40.02	-6.2023	0.974	L2	AT	0.573635	isochore-like
1182	7	102961459	105447449	2485991	42.68	2.6659	1.1724	H1	AT	0.566451	isochore-like
1183	7	105447450	106202287	754838	49.47	6.784	1.7432	H2	GC	0.598677	isochore-like
1184	7	106202288	107485535	1283248	43.53	-5.9373	1.1724	H1	GC	0.65751	isochore-like
1185	7	107485536	107920669	435134	47.51	3.9837	1.7432	H2	GC	0.681277	isochore-like
1186	7	107920670	108410616	489947	51.61	4.0949	1.7432	H2	GC	0.719754	isochore-like
1187	7	108410617	108958210	547594	45.44	-6.1668	1.1724	H1	GC	0.748957	isochore-like
1188	7	108958211	109584155	625945	42.7	-2.7418	1.1724	H1	AT	0.787519	isochore-like
1189	7	109584156	110769363	1185208	39.18	-3.5171	0.974	L2	AT	0.755038	isochore-like
1190	7	110769364	111439735	670372	36.39	-2.7928	0.6864	L1	AT	0.699612	isochore-like
1191	7	111439736	112059286	619551	40.63	4.2444	0.974	L2	AT	0.666759	isochore-like
1192	7	112059287	114731066	2671780	36.25	-4.3874	0.6864	L1	AT	0.539995	isochore-like
1193	7	114731067	115516908	785842	38.88	2.6355	0.974	L2	AT	0.385392	isochore-like
1194	7	115516909	116681273	1164365	36.35	-2.5322	0.6864	L1	AT	0.318378	isochore-like
1195	7	116681274	117275373	594100	37.91	1.5654	0.974	L2	AT	0.241252	isochore-like
1196	7	117275374	117854755	579382	41.39	3.4758	1.1724	H1	AT	0.218462	isochore-like
1197	7	117854756	118332988	478233	43.16	1.7687	1.1724	H1	AT	0.214589	isochore-like
1198	7	118332989	118752719	419731	39.83	-3.3329	0.974	L2	AT	0.205653	isochore-like
1199	7	118752720	120911304	2158585	46.32	6.4908	1.7432	H2	GC	0.25349	isochore-like
1200	7	120911305	121408755	497451	38.87	-7.4496	0.974	L2	AT	0.31008	isochore-like
1201	7	121408756	121720748	311993	43.47	4.6002	1.1724	H1	GC	0.294175	isochore-like
1202	7	121720749	122728650	1007902	51.31	7.8432	1.7432	H2	GC	0.356673	isochore-like
1203	7	122728651	123307395	578745	40.11	-11.2004	0.974	L2	AT	0.426655	isochore-like
1204	7	123307396	123667471	360076	51.79	11.6797	1.7432	H2	GC	0.420134	isochore-like
1205	7	123667472	124314811	647340	44.17	-7.6164	1.1724	H1	GC	0.457791	isochore-like
1206	7	124314812	125772190	1457379	50.05	5.8731	1.7432	H2	GC	0.555521	isochore-like
1207	7	125772191	126364092	591902	47.02	-3.0308	1.7432	H2	GC	0.656521	isochore-like
1208	7	126364093	126685242	321150	42.57	-4.4504	1.1724	H1	AT	0.677313	isochore-like
1209	7	126685243	129079194	2393952	45.14	2.5751	1.1724	H1	GC	0.744156	isochore-like
1210	7	129079195	129437019	357825	48.11	2.9664	1.7432	H2	GC	0.784362	isochore-like
1211	7	129437020	133311901	3874882	53.01	4.8999	2.2304	H3	GC	1.11097	isochore-like
1212	7	133311902	133806622	494721	36.42	-16.5875	0.6864	L1	AT	1.38266	isochore-like
1213	7	133806623	134325236	518614	54.59	18.1663	2.2304	H3	GC	1.37212	isochore-like
1214	7	134325237	134954484	629248	35.77	-18.8182	0.6864	L1	AT	1.38684	isochore-like
1215	7	134954485	135328246	373762	37.33	1.5584	0.974	L2	AT	1.35038	isochore-like
1216	7	135328247	136414062	1085816	44.79	7.4626	1.1724	H1	GC	1.37902	isochore-like
1217	8	1	428473	428473	58.69	-	2.2304	H3	GC	0.0488734	isochore
1218	8	428474	1403942	975469	54.87	-3.8243	2.2304	H3	GC	0.183945	isochore
1219	8	1403943	1804893	400951	60.99	6.1207	2.2304	H3	GC	0.315146	isochore-like
1220	8	1804894	2711865	906972	52.24	-8.7494	1.7432	H2	GC	0.4331	isochore-like
1221	8	2711866	3320228	608363	57.44	5.2006	2.2304	H3	GC	0.560709	isochore-like
1222	8	3320229	3809249	489021	59.21	1.7653	2.2304	H3	GC	0.677943	isochore-like
1223	8	3809250	4131572	322323	45.88	-13.3278	1.1724	H1	GC	0.750465	isochore-like
1224	8	4131573	4591810	460238	50.75	4.8674	1.7432	H2	GC	0.798401	isochore-like
1225	8	4591811	7636508	3044698	40.38	-10.3651	0.974	L2	GC	0.848374	isochore-like
1226	8	7636509	8209222	572714	43.27	2.8863	1.1724	H1	GC	0.892508	isochore-like
1227	8	8209223	8630714	421492	47.29	4.0253	1.7432	H2	GC	0.904052	isochore-like
1228	8	8630715	9706021	1075307	43.91	-3.3874	1.1724	H1	GC	0.983112	isochore-like
1229	8	9706022	14759020	5052999	38.1	-5.8054	0.974	L2	AT	1.01189	isochore-like
1230	8	14759021	15177108	418088	44.18	6.0778	1.1724	H1	GC	0.980837	isochore-like
1231	8	15177109	15663922	486814	42.3	-1.8744	1.1724	H1	GC	0.995743	isochore-like
1232	8	15663923	16056583	392661	46.31	4.0112	1.7432	H2	GC	1.04117	isochore-like
1233	8	16056584	17194812	1138229	40.99	-5.3238	0.974	L2	GC	1.08217	isochore-like
1234	8	17194813	18205630	1010818	36.99	-3.9965	0.6864	L1	AT	1.0956	isochore-like
1235	8	18205631	18842118	636488	34.84	-2.1584	0.6864	L1	AT	1.05928	isochore-like
1236	8	18842119	19962440	1120322	35.98	1.1478	0.6864	L1	AT	1.0274	isochore-like
1237	8	19962441	22940915	2978475	34.54	-1.4439	0.6864	L1	AT	0.965937	isochore-like
1238	8	22940916	24098413	1157498	36.8	2.255	0.6864	L1	AT	0.87785	isochore-like
1239	8	24098414	25546107	1447694	43.53	6.7389	1.1724	H1	GC	0.898719	isochore-like
1240	8	25546108	25865091	318984	42.14	-1.397	1.1724	H1	GC	0.948102	isochore-like
1241	8	25865092	26683644	818553	39.27	-2.8717	0.974	L2	AT	0.956763	isochore-like
1242	8	26683645	28271280	1587636	43.25	3.9894	1.1724	H1	GC	1.01289	isochore-like
1243	8	28271281	28946415	675135	39.09	-4.1646	0.974	L2	AT	1.03006	isochore-like
1244	8	28946416	31760612	2814197	36	-3.0885	0.6864	L1	AT	1.01209	isochore-like
1245	8	31760613	32157472	396860	38.61	2.6074	0.974	L2	AT	0.957308	isochore-like
1246	8	32157473	33252192	1094720	40.64	2.0275	0.974	L2	GC	0.9719	isochore-like
1247	8	33252193	34185692	933500	44.15	3.509	1.1724	H1	GC	1.02621	isochore-like
1248	8	34185693	34708418	522726	38.94	-5.2054	0.974	L2	AT	1.03589	isochore-like
1249	8	34708419	35141029	432611	42.16	3.223	1.1724	H1	GC	1.05093	isochore-like
1250	8	35141030	36079033	938004	43.79	1.6222	1.1724	H1	GC	1.10587	isochore-like
1251	8	36079034	36750755	671722	41.23	-2.5566	1.1724	H1	GC	1.13021	isochore-like
1252	8	36750756	37444411	693656	35.82	-5.4068	0.6864	L1	AT	1.13873	isochore-like
1253	8	37444412	38021881	577470	39.13	3.3064	0.974	L2	AT	1.1171	isochore-like
1254	8	38021882	38369802	347921	41.88	2.7477	1.1724	H1	GC	1.12944	isochore-like
1255	8	38369803	39822913	1453111	37.88	-3.9959	0.974	L2	AT	1.12528	isochore-like
1256	8	39822914	40731258	908345	36.16	-1.7237	0.6864	L1	AT	1.08453	isochore-like
1257	8	40731259	41187548	456290	38.45	2.2984	0.974	L2	AT	1.09177	isochore-like
1258	8	41187549	41696592	509044	42.93	4.4704	1.1724	H1	GC	1.1166	isochore-like
1259	8	41696593	42069158	372566	40.04	-2.8862	0.974	L2	GC	1.12593	isochore-like
1260	8	42069159	42539526	470368	38.17	-1.8673	0.974	L2	AT	1.13203	isochore-like
1261	8	42539527	44427045	1887519	35.22	-2.9468	0.6864	L1	AT	1.09097	isochore-like
1262	8	44427046	44728737	301692	37.78	2.56	0.974	L2	AT	1.05358	isochore-like
1263	8	44728738	45354973	626236	40.35	2.5607	0.974	L2	GC	1.05621	isochore-like
1264	8	45354974	46215066	860093	38.16	-2.1865	0.974	L2	AT	1.06127	isochore-like
1265	8	46215067	46680218	465152	39.92	1.7573	0.974	L2	GC	1.06895	isochore-like
1266	8	46680219	48266068	1585850	43.84	3.9218	1.1724	H1	GC	1.10943	isochore-like
1267	8	48266069	48620546	354478	39.7	-4.1395	0.974	L2	GC	1.16223	isochore-like
1268	8	48620547	49522085	901539	36.7	-2.9938	0.6864	L1	AT	1.14596	isochore-like
1269	8	49522086	51618385	2096300	34.75	-1.9518	0.6864	L1	AT	1.10643	isochore-like
1270	8	51618386	52145280	526895	39.17	4.4205	0.974	L2	AT	1.0502	isochore-like
1271	8	52145281	52906531	761251	35.81	-3.3644	0.6864	L1	AT	1.05582	isochore-like
1272	8	52906532	55864062	2957531	34.74	-1.0681	0.6864	L1	AT	0.980906	isochore-like
1273	8	55864063	57389909	1525847	37.87	3.1284	0.974	L2	AT	0.900428	isochore-like
1274	8	57389910	57775666	385757	40.92	3.0486	0.974	L2	GC	0.901979	isochore-like
1275	8	57775667	59094333	1318667	37.79	-3.1305	0.974	L2	AT	0.896615	isochore-like
1276	8	59094334	59880595	786262	39.08	1.2937	0.974	L2	AT	0.905547	isochore-like
1277	8	59880596	60681432	800837	42.7	3.6192	1.1724	H1	GC	0.916323	isochore-like
1278	8	60681433	61635088	953656	41.44	-1.2604	1.1724	H1	GC	0.947891	isochore-like
1279	8	61635089	62352900	717812	44.57	3.1347	1.1724	H1	GC	0.99134	isochore-like
1280	8	62352901	63073114	720214	39.16	-5.412	0.974	L2	AT	1.01741	isochore-like
1281	8	63073115	64369703	1296589	41.94	2.7765	1.1724	H1	GC	1.03787	isochore-like
1282	8	64369704	65528819	1159116	44.9	2.9604	1.1724	H1	GC	1.09744	isochore-like
1283	8	65528820	66689900	1161081	43.27	-1.6289	1.1724	H1	GC	1.17122	isochore-like
1284	8	66689901	67122742	432842	40.42	-2.8488	0.974	L2	GC	1.21349	isochore-like
1285	8	67122743	67701994	579252	35.75	-4.6748	0.6864	L1	AT	1.19105	isochore-like
1286	8	67701995	68004149	302155	40.17	4.4274	0.974	L2	GC	1.1747	isochore-like
1287	8	68004150	69243350	1239201	37.44	-2.7316	0.974	L2	AT	1.19504	isochore-like
1288	8	69243351	69933897	690547	41.95	4.5029	1.1724	H1	GC	1.16845	isochore-like
1289	8	69933898	70988920	1055023	39.64	-2.3057	0.974	L2	GC	1.21679	isochore-like
1290	8	70988921	71471337	482417	43.94	4.295	1.1724	H1	GC	1.24002	isochore-like
1291	8	71471338	71926906	455569	41.21	-2.7269	1.1724	H1	GC	1.2484	isochore-like
1292	8	71926907	72236068	309162	37.63	-3.5799	0.974	L2	AT	1.26031	isochore-like
1293	8	72236069	72750562	514494	39.8	2.1703	0.974	L2	GC	1.26989	isochore-like
1294	8	72750563	74037852	1287290	37.79	-2.0042	0.974	L2	AT	1.25944	isochore-like
1295	8	74037853	74624071	586219	42.03	4.238	1.1724	H1	GC	1.26264	isochore-like
1296	8	74624072	75252235	628164	44.07	2.0398	1.1724	H1	GC	1.27285	isochore-like
1297	8	75252236	76097786	845551	40.86	-3.2123	0.974	L2	GC	1.33751	isochore-like
1298	8	76097787	76422122	324336	36.75	-4.1068	0.6864	L1	AT	1.33224	isochore-like
1299	8	76422123	81328878	4906756	34.25	-2.5074	0.6864	L1	AT	1.22032	isochore-like
1300	8	81328879	82172202	843324	35.4	1.152	0.6864	L1	AT	1.0709	isochore-like
1301	8	82172203	82759195	586993	36.51	1.1153	0.6864	L1	AT	1.04728	isochore-like
1302	8	82759196	83603190	843995	39.66	3.1507	0.974	L2	GC	1.06724	isochore-like
1303	8	83603191	84379420	776230	36.9	-2.7653	0.6864	L1	AT	1.05575	isochore-like
1304	8	84379421	85202599	823179	35.01	-1.8886	0.6864	L1	AT	1.02735	isochore-like
1305	8	85202600	85633628	431029	37.33	2.3216	0.974	L2	AT	1.0026	isochore-like
1306	8	85633629	86254092	620464	35.81	-1.5168	0.6864	L1	AT	1.00579	isochore-like
1307	8	86254093	91128276	4874184	37.42	1.6101	0.974	L2	AT	0.959904	isochore-like
1308	8	91128277	91960917	832641	34.64	-2.7859	0.6864	L1	AT	0.905888	isochore-like
1309	8	91960918	92334943	374026	38.88	4.2402	0.974	L2	AT	0.864899	isochore-like
1310	8	92334944	92849581	514638	34	-4.8761	0.6864	L1	AT	0.873245	isochore-like
1311	8	92849582	93896259	1046678	36.75	2.7436	0.6864	L1	AT	0.861811	isochore-like
1312	8	93896260	94800431	904172	39.47	2.7272	0.974	L2	GC	0.833198	isochore-like
1313	8	94800432	95840641	1040210	36.97	-2.5029	0.6864	L1	AT	0.846921	isochore-like
1314	8	95840642	96866990	1026349	40.35	3.3806	0.974	L2	GC	0.840528	isochore-like
1315	8	96866991	97356767	489777	37.3	-3.0529	0.974	L2	AT	0.851828	isochore-like
1316	8	97356768	98022661	665894	42.62	5.3234	1.1724	H1	GC	0.867511	isochore-like
1317	8	98022662	99254719	1232058	36.43	-6.1882	0.6864	L1	AT	0.861994	isochore-like
1318	8	99254720	100652803	1398084	38.13	1.695	0.974	L2	AT	0.846668	isochore-like
1319	8	100652804	100991357	338554	35.21	-2.9148	0.6864	L1	AT	0.808414	isochore-like
1320	8	100991358	104472524	3481167	39.23	4.0172	0.974	L2	AT	0.832802	isochore-like
1321	8	104472525	106346996	1874472	36.39	-2.8413	0.6864	L1	AT	0.824838	isochore-like
1322	8	106346997	108218584	1871588	38.84	2.4537	0.974	L2	AT	0.812822	isochore-like
1323	8	108218585	110816615	2598031	34.96	-3.8813	0.6864	L1	AT	0.764402	isochore-like
1324	8	110816616	111656209	839594	38.23	3.2632	0.974	L2	AT	0.704548	isochore-like
1325	8	111656210	113407849	1751640	43.06	4.8303	1.1724	H1	GC	0.750514	isochore-like
1326	8	113407850	114669454	1261605	40.17	-2.8892	0.974	L2	GC	0.805138	isochore-like
1327	8	114669455	115028394	358940	41.84	1.6693	1.1724	H1	GC	0.805114	isochore-like
1328	8	115028395	116629791	1601397	43.63	1.7964	1.1724	H1	GC	0.871337	isochore-like
1329	8	116629792	117973964	1344173	46.88	3.2484	1.7432	H2	GC	0.981686	isochore-like
1330	8	117973965	118415323	441359	39.88	-6.9975	0.974	L2	GC	1.02893	isochore-like
1331	8	118415324	118722621	307298	45.66	5.7738	1.1724	H1	GC	1.03057	isochore-like
1332	8	118722622	119640243	917622	41.89	-3.7668	1.1724	H1	GC	1.09111	isochore-like
1333	8	119640244	119990671	350428	36.2	-5.6908	0.6864	L1	AT	1.0791	isochore-like
1334	9	1	906691	906691	51.9	-	1.7432	H2	GC	0.0674934	isochore
1335	9	906692	1348859	442168	42.78	-9.1206	1.1724	H1	GC	0.120099	isochore
1336	9	1348860	1815514	466655	50.54	7.7632	1.7432	H2	GC	0.157749	isochore
1337	9	1815515	2521285	705771	42.7	-7.8465	1.1724	H1	GC	0.186444	isochore
1338	9	2521286	2950744	429459	51.75	9.0557	1.7432	H2	GC	0.229254	isochore-like
1339	9	2950745	4108544	1157800	43.54	-8.2175	1.1724	H1	GC	0.273423	isochore-like
1340	9	4108545	5264053	1155509	41.48	-2.0584	1.1724	H1	GC	0.297977	isochore-like
1341	9	5264054	11207633	5943580	48.17	6.6892	1.7432	H2	GC	0.584268	isochore-like
1342	9	11207634	11849294	641661	39.41	-8.7565	0.974	L2	AT	0.812055	isochore-like
1343	9	11849295	13003361	1154067	43	3.5855	1.1724	H1	GC	0.838714	isochore-like
1344	9	13003362	14052634	1049273	48	5.0058	1.7432	H2	GC	0.901636	isochore-like
1345	9	14052635	14973356	920722	39.23	-8.7718	0.974	L2	AT	0.934053	isochore-like
1346	9	14973357	16760279	1786923	36.69	-2.5392	0.6864	L1	AT	0.896317	isochore-like
1347	9	16760280	18185789	1425510	40.75	4.0568	0.974	L2	AT	0.867342	isochore-like
1348	9	18185790	19843834	1658045	37.52	-3.2243	0.974	L2	AT	0.846783	isochore-like
1349	9	19843835	20544971	701137	40.86	3.3335	0.974	L2	AT	0.808063	isochore-like
1350	9	20544972	21050852	505881	45.58	4.7239	1.1724	H1	GC	0.834273	isochore-like
1351	9	21050853	22121633	1070781	39.9	-5.6847	0.974	L2	AT	0.834212	isochore-like
1352	9	22121634	23147309	1025676	38.37	-1.525	0.974	L2	AT	0.823667	isochore-like
1353	9	23147310	23561708	414399	37.48	-0.8869	0.974	L2	AT	0.80064	isochore-like
1354	9	23561709	24224693	662985	35.91	-1.5687	0.6864	L1	AT	0.79079	isochore-like
1355	9	24224694	24592054	367361	38.16	2.2458	0.974	L2	AT	0.744081	isochore-like
1356	9	24592055	25008635	416581	41.4	3.2441	1.1724	H1	GC	0.736384	isochore-like
1357	9	25008636	25643334	634699	42.92	1.513	1.1724	H1	GC	0.778571	isochore-like
1358	9	25643335	25980550	337216	44.97	2.0523	1.1724	H1	GC	0.79125	isochore-like
1359	9	25980551	26324409	343859	39.53	-5.4358	0.974	L2	AT	0.787236	isochore-like
1360	9	26324410	27945503	1621094	44.45	4.9142	1.1724	H1	GC	0.84185	isochore-like
1361	9	27945504	28576864	631361	39.3	-5.1483	0.974	L2	AT	0.867267	isochore-like
1362	9	28576865	28941254	364390	41.98	2.676	1.1724	H1	GC	0.867378	isochore-like
1363	9	28941255	29429226	487972	37.42	-4.5588	0.974	L2	AT	0.857974	isochore-like
1364	9	29429227	31212966	1783740	34.55	-2.8686	0.6864	L1	AT	0.80051	isochore-like
1365	9	31212967	31911243	698277	37.87	3.3226	0.974	L2	AT	0.733815	isochore-like
1366	9	31911244	32739083	827840	36.54	-1.3339	0.6864	L1	AT	0.702943	isochore-like
1367	9	32739084	33318745	579662	39.1	2.5665	0.974	L2	AT	0.685616	isochore-like
1368	9	33318746	33799536	480791	35.48	-3.6256	0.6864	L1	AT	0.666318	isochore-like
1369	9	33799537	34487344	687808	38.36	2.8773	0.974	L2	AT	0.643903	isochore-like
1370	9	34487345	35616599	1129255	35.74	-2.6145	0.6864	L1	AT	0.609377	isochore-like
1371	9	35616600	37957032	2340433	39.69	3.9498	0.974	L2	AT	0.570405	isochore-like
1372	9	37957033	38882190	925158	42.87	3.1784	1.1724	H1	GC	0.579135	isochore-like
1373	9	38882191	39873929	991739	45.13	2.26	1.1724	H1	GC	0.616311	isochore-like
1374	9	39873930	40304677	430748	48.48	3.3471	1.7432	H2	GC	0.659292	isochore-like
1375	9	40304678	41843708	1539031	43.12	-5.3605	1.1724	H1	GC	0.706258	isochore-like
1376	9	41843709	43052853	1209145	46.85	3.7344	1.7432	H2	GC	0.774327	isochore-like
1377	9	43052854	43559570	506717	43.11	-3.7419	1.1724	H1	GC	0.812401	isochore-like
1378	9	43559571	44383928	824358	50.64	7.5334	1.7432	H2	GC	0.867632	isochore-like
1379	9	44383929	44705271	321343	42.71	-7.9366	1.1724	H1	GC	0.926744	isochore-like
1380	9	44705272	45127088	421817	48.78	6.0782	1.7432	H2	GC	0.956995	isochore-like
1381	9	45127089	46063119	936031	51.4	2.6126	1.7432	H2	GC	1.03686	isochore-like
1382	9	46063120	46750441	687322	46.69	-4.7073	1.7432	H2	GC	1.10963	isochore-like
1383	9	46750442	47273138	522697	44.09	-2.597	1.1724	H1	GC	1.13545	isochore-like
1384	9	47273139	47706175	433037	39.49	-4.6058	0.974	L2	AT	1.15803	isochore-like
1385	9	47706176	48069748	363573	41.94	2.4506	1.1724	H1	GC	1.15682	isochore-like
1386	9	48069749	49156167	1086419	45.03	3.0946	1.1724	H1	GC	1.17906	isochore-like
1387	9	49156168	49561853	405686	40.95	-4.082	0.974	L2	AT	1.21644	isochore-like
1388	9	49561854	50405668	843815	38.48	-2.4661	0.974	L2	AT	1.21605	isochore-like
1389	9	50405669	50864241	458573	44.84	6.3555	1.1724	H1	GC	1.21583	isochore-like
1390	9	50864242	51183163	318922	48.85	4.0152	1.7432	H2	GC	1.2161	isochore-like
1391	9	51183164	51690279	507116	43.07	-5.7813	1.1724	H1	GC	1.25363	isochore-like
1392	9	51690280	52181649	491370	50.26	7.1858	1.7432	H2	GC	1.28453	isochore-like
1393	9	52181650	52743990	562341	46.88	-3.382	1.7432	H2	GC	1.33524	isochore-like
1394	9	52743991	53971023	1227033	41.57	-5.305	1.1724	H1	GC	1.37437	isochore-like
1395	9	53971024	54328015	356992	48.24	6.6665	1.7432	H2	GC	1.37427	isochore-like
1396	9	54328016	54630183	302168	39.09	-9.1483	0.974	L2	AT	1.40625	isochore-like
1397	9	54630184	55473360	843177	44.22	5.1296	1.1724	H1	GC	1.43678	isochore-like
1398	9	55473361	57450874	1977514	45.95	1.7298	1.1724	H1	GC	1.51219	isochore-like
1399	9	57450875	57949907	499033	43.16	-2.7935	1.1724	H1	GC	1.57978	isochore-like
1400	9	57949908	58876174	926267	44.79	1.6316	1.1724	H1	GC	1.61824	isochore-like
1401	9	58876175	59652404	776230	48.36	3.5709	1.7432	H2	GC	1.6718	isochore-like
1402	9	59652405	60049544	397140	43.78	-4.5741	1.1724	H1	GC	1.6399	isochore-like
1403	9	60049545	60459822	410278	37.96	-5.8283	0.974	L2	AT	1.68774	isochore-like
1404	9	60459823	61258114	798292	35.8	-2.1582	0.6864	L1	AT	1.69299	isochore-like
1405	9	61258115	61873857	615743	41.99	6.1921	1.1724	H1	GC	1.63203	isochore-like
1406	9	61873858	62251360	377503	47.2	5.2123	1.7432	H2	GC	1.66442	isochore-like
1407	9	62251361	62744256	492896	50.77	3.5695	1.7432	H2	GC	1.71683	isochore-like
1408	9	62744257	63407237	662981	47.43	-3.3417	1.7432	H2	GC	1.74909	isochore-like
1409	9	63407238	64209728	802491	38.76	-8.6663	0.974	L2	AT	1.81389	isochore-like
1410	9	64209729	65665814	1456086	36.05	-2.7137	0.6864	L1	AT	1.75787	isochore-like
1411	9	65665815	67226338	1560524	39.08	3.0293	0.974	L2	AT	1.72402	isochore-like
1412	9	67226339	67886723	660385	37.31	-1.7701	0.974	L2	AT	1.68746	isochore-like
1413	9	67886724	68393871	507148	40.43	3.1176	0.974	L2	AT	1.68643	isochore-like
1414	9	68393872	70195075	1801204	37.06	-3.3619	0.974	L2	AT	1.66191	isochore-like
1415	9	70195076	70607781	412706	37.78	0.7191	0.974	L2	AT	1.57175	isochore-like
1416	9	70607782	71298223	690442	39.74	1.958	0.974	L2	AT	1.59851	isochore-like
1417	9	71298224	72722666	1424443	37.47	-2.2699	0.974	L2	AT	1.58423	isochore-like
1418	9	72722667	73281503	558837	39.54	2.0649	0.974	L2	AT	1.55742	isochore-like
1419	9	73281504	73771438	489935	36.75	-2.7912	0.6864	L1	AT	1.54282	isochore-like
1420	9	73771439	74344439	573001	39.43	2.6843	0.974	L2	AT	1.51947	isochore-like
1421	9	74344440	75781759	1437320	34.62	-4.8087	0.6864	L1	AT	1.48176	isochore-like
1422	9	75781760	79748231	3966472	35.63	1.007	0.6864	L1	AT	1.33498	isochore-like
1423	9	79748232	81966400	2218169	37.17	1.5387	0.974	L2	AT	1.18753	isochore-like
1424	9	81966401	84165666	2199266	35.98	-1.1872	0.6864	L1	AT	1.09926	isochore-like
1425	9	84165667	85931568	1765902	41.34	5.3586	1.1724	H1	GC	1.04078	isochore-like
1426	9	85931569	87094010	1162442	39.92	-1.4153	0.974	L2	AT	1.05171	isochore-like
1427	9	87094011	87655781	561771	38.5	-1.42	0.974	L2	AT	1.05023	isochore-like
1428	9	87655782	94922342	7266561	35.03	-3.4701	0.6864	L1	AT	0.83798	isochore-like
1429	9	94922343	95531088	608746	37.93	2.8973	0.974	L2	AT	0.604744	isochore-like
1430	9	95531089	96212944	681856	39.23	1.2964	0.974	L2	AT	0.593077	isochore-like
1431	9	96212945	96625246	412302	40.76	1.5351	0.974	L2	AT	0.586137	isochore-like
1432	9	96625247	97486225	860979	37.87	-2.8917	0.974	L2	AT	0.575638	isochore-like
1433	9	97486226	97989717	503492	39.56	1.6886	0.974	L2	AT	0.562519	isochore-like
1434	9	97989718	98529796	540079	41.38	1.8256	1.1724	H1	GC	0.558352	isochore-like
1435	9	98529797	98999391	469595	46.79	5.4034	1.7432	H2	GC	0.582113	isochore-like
1436	9	98999392	99824114	824723	40.18	-6.6033	0.974	L2	AT	0.598499	isochore-like
1437	9	99824115	100213457	389343	41.68	1.4939	1.1724	H1	GC	0.599853	isochore-like
1438	9	100213458	100548972	335515	37.85	-3.824	0.974	L2	AT	0.587235	isochore-like
1439	9	100548973	101122727	573755	42.04	4.188	1.1724	H1	GC	0.596892	isochore-like
1440	9	101122728	101696537	573810	38.6	-3.4399	0.974	L2	AT	0.600143	isochore-like
1441	9	101696538	102613575	917038	42.94	4.3386	1.1724	H1	GC	0.611593	isochore-like
1442	9	102613576	103108840	495265	37.86	-5.0844	0.974	L2	AT	0.615116	isochore-like
1443	9	103108841	105903888	2795048	35.89	-1.9621	0.6864	L1	AT	0.542358	isochore-like
1444	9	105903889	106747254	843366	38.39	2.4944	0.974	L2	AT	0.460149	isochore-like
1445	9	106747255	107221383	474129	43.87	5.4787	1.1724	H1	GC	0.456854	isochore-like
1446	9	107221384	107906463	685080	37.25	-6.6129	0.974	L2	AT	0.45537	isochore-like
1447	9	107906464	110069546	2163083	38.28	1.0252	0.974	L2	AT	0.419992	isochore-like
1448	9	110069547	110867929	798383	45.19	6.9094	1.1724	H1	GC	0.414417	isochore-like
1449	9	110867930	114902915	4034986	40.87	-4.3165	0.974	L2	AT	0.449791	isochore-like
1450	9	114902916	115736358	833443	47.12	6.2521	1.7432	H2	GC	0.487304	isochore-like
1451	9	115736359	118424510	2688152	42.97	-4.15	1.1724	H1	GC	0.563673	isochore-like
1452	9	118424511	119767444	1342934	39.04	-3.9332	0.974	L2	AT	0.590146	isochore-like
1453	9	119767445	120085959	318515	36.3	-2.7396	0.6864	L1	AT	0.564134	isochore-like
1454	9	120085960	120901300	815341	37.8	1.498	0.974	L2	AT	0.556595	isochore-like
1455	9	120901301	121407349	506049	39.72	1.9218	0.974	L2	AT	0.543014	isochore-like
1456	9	121407350	122702441	1295092	45.13	5.4083	1.1724	H1	GC	0.570138	isochore-like
1457	9	122702442	123975818	1273377	43.12	-2.0136	1.1724	H1	GC	0.62589	isochore-like
1458	9	123975819	125081224	1105406	45.92	2.8038	1.1724	H1	GC	0.676785	isochore-like
1459	9	125081225	125474697	393473	40.24	-5.6764	0.974	L2	AT	0.713555	isochore-like
1460	9	125474698	126042651	567954	49	8.7548	1.7432	H2	GC	0.744579	isochore-like
1461	9	126042652	126493094	450443	42.36	-6.6412	1.1724	H1	GC	0.758353	isochore-like
1462	9	126493095	126840600	347506	45.02	2.6637	1.1724	H1	GC	0.785847	isochore-like
1463	9	126840601	127178774	338174	53.01	7.9925	2.2304	H3	GC	0.804506	isochore-like
1464	9	127178775	127630266	451492	46.89	-6.1255	1.7432	H2	GC	0.861175	isochore-like
1465	9	127630267	128167474	537208	43.62	-3.2663	1.1724	H1	GC	0.880932	isochore-like
1466	9	128167475	129084551	917077	50.69	7.0686	1.7432	H2	GC	0.940021	isochore-like
1467	9	129084552	132473591	3389040	45.05	-5.6432	1.1724	H1	GC	1.07633	isochore-like
1468	10	1	2421192	2421192	41.94	-	1.1724	H1	AT	0.0891709	isochore
1469	10	2421193	2840575	419383	38.58	-3.3511	0.974	L2	AT	0.101854	isochore
1470	10	2840576	4760512	1919937	36.3	-2.2795	0.6864	L1	AT	0.0527539	isochore
1471	10	4760513	5504460	743948	38.8	2.4931	0.974	L2	AT	0.0191372	isochore
1472	10	5504461	6133931	629471	44.14	5.3461	1.1724	H1	GC	0.0264117	isochore
1473	10	6133932	6706508	572577	39.42	-4.7225	0.974	L2	AT	0.0303987	isochore
1474	10	6706509	7459432	752924	43.04	3.6136	1.1724	H1	GC	0.0477631	isochore
1475	10	7459433	7812970	353538	41.63	-1.4008	1.1724	H1	AT	0.0578797	isochore
1476	10	7812971	8146560	333590	39.04	-2.5955	0.974	L2	AT	0.069091	isochore
1477	10	8146561	8599718	453158	43.82	4.7763	1.1724	H1	GC	0.0760488	isochore
1478	10	8599719	9076246	476528	40.33	-3.4832	0.974	L2	AT	0.0901673	isochore
1479	10	9076247	9487754	411508	42.32	1.9888	1.1724	H1	GC	0.0984523	isochore
1480	10	9487755	10124170	636416	43.87	1.5497	1.1724	H1	GC	0.1218	isochore
1481	10	10124171	11894566	1770396	45.53	1.6561	1.1724	H1	GC	0.131638	isochore
1482	10	11894567	12600650	706084	41.76	-3.7698	1.1724	H1	AT	0.132013	isochore
1483	10	12600651	13235324	634674	38.33	-3.4233	0.974	L2	AT	0.112872	isochore
1484	10	13235325	13551317	315993	48.15	9.8148	1.7432	H2	GC	0.109445	isochore
1485	10	13551318	13863610	312293	41.78	-6.3707	1.1724	H1	AT	0.107494	isochore
1486	10	13863611	14495003	631393	49.87	8.0883	1.7432	H2	GC	0.108061	isochore
1487	10	14495004	16440333	1945330	40.87	-8.9941	0.974	L2	AT	0.0970929	isochore
1488	10	16440334	16751422	311089	46.73	5.8542	1.7432	H2	GC	0.0755249	isochore
1489	10	16751423	17332704	581282	43.54	-3.183	1.1724	H1	GC	0.0730517	isochore
1490	10	17332705	17876402	543698	47.49	3.9492	1.7432	H2	GC	0.0733368	isochore
1491	10	17876403	18253909	377507	45.27	-2.2263	1.1724	H1	GC	0.0617027	isochore
1492	10	18253910	18901754	647845	41.4	-3.8653	1.1724	H1	AT	0.0364931	isochore
1493	10	18901755	19240675	338921	46.93	5.5245	1.7432	H2	GC	0.00942869	isochore
1494	10	19240676	19967887	727212	36.33	-10.5935	0.6864	L1	AT	0.0130171	isochore
1495	10	19967888	21004044	1036157	39.72	3.39	0.974	L2	AT	0.0165636	isochore
1496	10	21004045	22843322	1839278	41.77	2.0473	1.1724	H1	AT	0.0136008	isochore
1497	10	22843323	23673512	830190	39.07	-2.6996	0.974	L2	AT	0.0293313	isochore
1498	10	23673513	24051930	378418	47.14	8.0723	1.7432	H2	GC	0.0324622	isochore
1499	10	24051931	24506707	454777	55.84	8.701	2.2304	H3	GC	0.0404564	isochore
1500	10	24506708	24837227	330520	51.4	-4.4431	1.7432	H2	GC	0.0535137	isochore
1501	10	24837228	30537446	5700219	42.72	-8.6816	1.1724	H1	GC	0.198909	isochore
1502	10	30537447	31927262	1389816	46.01	3.2882	1.7432	H2	GC	0.396972	isochore-like
1503	10	31927263	32507239	579977	41.07	-4.9366	1.1724	H1	AT	0.459577	isochore-like
1504	10	32507240	32964877	457638	38.39	-2.6825	0.974	L2	AT	0.488348	isochore-like
1505	10	32964878	33477993	513116	36.8	-1.5885	0.6864	L1	AT	0.525714	isochore-like
1506	10	33477994	35516904	2038911	34.94	-1.8581	0.6864	L1	AT	0.604132	isochore-like
1507	10	35516905	36883543	1366639	36.5	1.5555	0.6864	L1	AT	0.707483	isochore-like
1508	10	36883544	37268149	384606	37.92	1.4252	0.974	L2	AT	0.757294	isochore-like
1509	10	37268150	38153216	885067	42.2	4.2806	1.1724	H1	AT	0.793589	isochore-like
1510	10	38153217	39890501	1737285	45.34	3.1357	1.1724	H1	GC	0.872686	isochore-like
1511	10	39890502	43504401	3613900	41.88	-3.4587	1.1724	H1	AT	1.06243	isochore-like
1512	10	43504402	44029063	524662	37.26	-4.6186	0.974	L2	AT	1.13443	isochore-like
1513	10	44029064	44358208	329145	41.56	4.3043	1.1724	H1	AT	1.21329	isochore-like
1514	10	44358209	45648037	1289829	43.82	2.2529	1.1724	H1	GC	1.28474	isochore-like
1515	10	45648038	46049592	401555	47.91	4.0961	1.7432	H2	GC	1.334	isochore-like
1516	10	46049593	46507416	457824	39.07	-8.8403	0.974	L2	AT	1.36036	isochore-like
1517	10	46507417	50002506	3495090	41.76	2.6871	1.1724	H1	AT	1.46259	isochore-like
1518	10	50002507	50367890	365384	39.4	-2.3644	0.974	L2	AT	1.55204	isochore-like
1519	10	50367891	50757129	389239	37.43	-1.9618	0.974	L2	AT	1.56506	isochore-like
1520	10	50757130	51148612	391483	43.42	5.9837	1.1724	H1	GC	1.47506	isochore-like
1521	10	51148613	51755432	606820	41.45	-1.966	1.1724	H1	AT	1.60063	isochore-like
1522	10	51755433	52272536	517104	38.16	-3.2944	0.974	L2	AT	1.62016	isochore-like
1523	10	52272537	52860730	588194	36.68	-1.4791	0.6864	L1	AT	1.62796	isochore-like
1524	10	52860731	53246938	386208	41	4.3255	1.1724	H1	AT	1.63569	isochore-like
1525	10	53246939	54866216	1619278	44.07	3.0659	1.1724	H1	GC	1.65959	isochore-like
1526	10	54866217	55328441	462225	46.51	2.4454	1.7432	H2	GC	1.71897	isochore-like
1527	10	55328442	56057691	729250	38.91	-7.6032	0.974	L2	AT	1.72918	isochore-like
1528	10	56057692	57575303	1517612	45.94	7.0263	1.1724	H1	GC	1.73456	isochore-like
1529	10	57575304	58087639	512336	47.57	1.634	1.7432	H2	GC	1.69916	isochore-like
1530	10	58087640	58459867	372228	41.43	-6.1432	1.1724	H1	AT	1.67346	isochore-like
1531	10	58459868	58798721	338854	39.27	-2.1596	0.974	L2	AT	1.65832	isochore-like
1532	10	58798722	59611263	812542	36.7	-2.5645	0.6864	L1	AT	1.65071	isochore-like
1533	10	59611264	63994803	4383540	47.51	10.8009	1.7432	H2	GC	1.60349	isochore-like
1534	10	63994804	64716938	722135	52.07	4.5649	1.7432	H2	GC	1.58216	isochore-like
1535	10	64716939	65656781	939843	40.13	-11.9407	0.974	L2	AT	1.66495	isochore-like
1536	10	65656782	66178692	521911	36.02	-4.1114	0.6864	L1	AT	1.61284	isochore-like
1537	10	66178693	66741929	563237	43.31	7.2957	1.1724	H1	GC	1.72716	isochore-like
1538	11	1	863451	863451	51.73	-	1.7432	H2	GC	0.0129615	isochore
1539	11	863452	1209149	345698	46.67	-5.0589	1.7432	H2	GC	0.0276715	isochore
1540	11	1209150	1593512	384363	49.87	3.1922	1.7432	H2	GC	0.0368786	isochore
1541	11	1593513	2148536	555024	53.71	3.8406	2.2304	H3	GC	0.0505027	isochore
1542	11	2148537	2970003	821467	49.56	-4.147	1.7432	H2	GC	0.069172	isochore
1543	11	2970004	3484760	514757	48.14	-1.4192	1.7432	H2	GC	0.0837129	isochore
1544	11	3484761	4147651	662891	50.75	2.6133	1.7432	H2	GC	0.0935283	isochore
1545	11	4147652	6430355	2282704	47.67	-3.0866	1.7432	H2	GC	0.125953	isochore
1546	11	6430356	7545739	1115384	45.92	-1.7432	1.1724	H1	GC	0.174444	isochore
1547	11	7545740	8342049	796310	43.53	-2.3938	1.1724	H1	GC	0.202885	isochore-like
1548	11	8342050	8925878	583829	39.38	-4.1497	0.974	L2	AT	0.2236	isochore-like
1549	11	8925879	9642115	716237	42.68	3.2943	1.1724	H1	GC	0.227472	isochore-like
1550	11	9642116	10022087	379972	38.37	-4.3034	0.974	L2	AT	0.242219	isochore-like
1551	11	10022088	10617236	595149	40.89	2.5179	0.974	L2	GC	0.250343	isochore-like
1552	11	10617237	11294416	677180	36.34	-4.5548	0.6864	L1	AT	0.262327	isochore-like
1553	11	11294417	11616286	321870	44.3	7.9609	1.1724	H1	GC	0.269902	isochore-like
1554	11	11616287	12406828	790542	40.78	-3.5155	0.974	L2	GC	0.277177	isochore-like
1555	11	12406829	13757154	1350326	37.68	-3.0966	0.974	L2	AT	0.294788	isochore-like
1556	11	13757155	14513266	756112	41.28	3.5912	1.1724	H1	GC	0.323206	isochore-like
1557	11	14513267	15178244	664978	45.24	3.9679	1.1724	H1	GC	0.336736	isochore-like
1558	11	15178245	15887555	709311	42.92	-2.3237	1.1724	H1	GC	0.354604	isochore-like
1559	11	15887556	16281097	393542	47.26	4.3437	1.7432	H2	GC	0.369044	isochore-like
1560	11	16281098	16937926	656829	42.42	-4.8459	1.1724	H1	GC	0.387829	isochore-like
1561	11	16937927	17685435	747509	38.97	-3.4433	0.974	L2	AT	0.40786	isochore-like
1562	11	17685436	20124086	2438651	40.99	2.0117	0.974	L2	GC	0.453316	isochore-like
1563	11	20124087	21577764	1453678	43.98	2.9914	1.1724	H1	GC	0.512471	isochore-like
1564	11	21577765	22068539	490775	46.12	2.1433	1.7432	H2	GC	0.508431	isochore-like
1565	11	22068540	25052206	2983667	42.65	-3.4664	1.1724	H1	GC	0.578946	isochore-like
1566	11	25052207	26337720	1285514	37.45	-5.209	0.974	L2	AT	0.626244	isochore-like
1567	11	26337721	27251381	913661	44.53	7.0852	1.1724	H1	GC	0.65097	isochore-like
1568	11	27251382	30402683	3151302	34.35	-10.18	0.6864	L1	AT	0.690344	isochore-like
1569	11	30402684	30744601	341918	36.06	1.7082	0.6864	L1	AT	0.701414	isochore-like
1570	11	30744602	31236522	491921	39.33	3.2761	0.974	L2	AT	0.697372	isochore-like
1571	11	31236523	31617764	381242	36.31	-3.023	0.6864	L1	AT	0.73836	isochore-like
1572	11	31617765	32654110	1036346	37.79	1.4741	0.974	L2	AT	0.752397	isochore-like
1573	11	32654111	34580036	1925926	35.01	-2.7762	0.6864	L1	AT	0.790438	isochore-like
1574	11	34580037	34900497	320461	39.4	4.3954	0.974	L2	AT	0.789844	isochore-like
1575	11	34900498	35536004	635507	35.16	-4.2411	0.6864	L1	AT	0.814645	isochore-like
1576	11	35536005	43389084	7853080	34.39	-0.7775	0.6864	L1	AT	0.922242	isochore-like
1577	11	43389085	44402312	1013228	38.12	3.7331	0.974	L2	AT	0.982232	isochore-like
1578	11	44402313	44818540	416228	41.35	3.2258	1.1724	H1	GC	1.01376	isochore-like
1579	11	44818541	45462479	643939	39.46	-1.8834	0.974	L2	AT	1.03072	isochore-like
1580	11	45462480	45793253	330774	41.15	1.6833	1.1724	H1	GC	1.03442	isochore-like
1581	11	45793254	46370433	577180	38.53	-2.616	0.974	L2	AT	1.00466	isochore-like
1582	11	46370434	47097590	727157	41.72	3.1951	1.1724	H1	GC	1.04615	isochore-like
1583	11	47097591	47781290	683700	38.22	-3.508	0.974	L2	AT	1.06803	isochore-like
1584	11	47781291	48166083	384793	41.07	2.8584	1.1724	H1	GC	1.08771	isochore-like
1585	11	48166084	48535363	369280	37.21	-3.8663	0.974	L2	AT	1.07816	isochore-like
1586	11	48535364	49158042	622679	41.08	3.8762	1.1724	H1	GC	1.11295	isochore-like
1587	11	49158043	49557598	399556	38.74	-2.3408	0.974	L2	AT	1.10459	isochore-like
1588	11	49557599	50171250	613652	41.16	2.4191	1.1724	H1	GC	1.11881	isochore-like
1589	11	50171251	50587283	416033	38.2	-2.9609	0.974	L2	AT	1.12561	isochore-like
1590	11	50587284	51614082	1026799	40.39	2.1909	0.974	L2	AT	1.13701	isochore-like
1591	11	51614083	52192801	578719	36	-4.3882	0.6864	L1	AT	1.15595	isochore-like
1592	11	52192802	57283952	5091151	34.22	-1.7891	0.6864	L1	AT	1.20821	isochore-like
1593	11	57283953	60421183	3137231	35.03	0.8142	0.6864	L1	AT	1.27923	isochore-like
1594	11	60421184	61334526	913343	37.91	2.8833	0.974	L2	AT	1.28478	isochore-like
1595	11	61334527	62784679	1450153	36.43	-1.481	0.6864	L1	AT	1.33998	isochore-like
1596	11	62784680	63787986	1003307	39.34	2.9048	0.974	L2	AT	1.36135	isochore-like
1597	11	63787987	66094857	2306871	43.53	4.1918	1.1724	H1	GC	1.39693	isochore-like
1598	11	66094858	67193047	1098190	39.74	-3.7924	0.974	L2	AT	1.42078	isochore-like
1599	11	67193048	68193882	1000835	44.06	4.3234	1.1724	H1	GC	1.39233	isochore-like
1600	11	68193883	68676658	482776	48.2	4.138	1.7432	H2	GC	1.43153	isochore-like
1601	11	68676659	69322094	645436	45.89	-2.312	1.1724	H1	GC	1.44716	isochore-like
1602	11	69322095	70116261	794167	42.35	-3.5314	1.1724	H1	GC	1.46088	isochore-like
1603	11	70116262	70997795	881534	44.62	2.2617	1.1724	H1	GC	1.47327	isochore-like
1604	11	70997796	71492235	494440	40.17	-4.4435	0.974	L2	AT	1.47785	isochore-like
1605	11	71492236	72286206	793971	43.1	2.9282	1.1724	H1	GC	1.49179	isochore-like
1606	11	72286207	73763396	1477190	38.29	-4.8087	0.974	L2	AT	1.51453	isochore-like
1607	11	73763397	74159662	396266	40.15	1.8619	0.974	L2	AT	1.49658	isochore-like
1608	11	74159663	75041644	881982	43.96	3.8029	1.1724	H1	GC	1.4832	isochore-like
1609	11	75041645	75661299	619655	42.77	-1.1869	1.1724	H1	GC	1.51902	isochore-like
1610	11	75661300	76079189	417890	41.05	-1.7245	1.1724	H1	GC	1.54344	isochore-like
1611	11	76079190	76484922	405733	43.82	2.777	1.1724	H1	GC	1.54532	isochore-like
1612	11	76484923	77388356	903434	49.47	5.6464	1.7432	H2	GC	1.56123	isochore-like
1613	11	77388357	77850226	461870	53.21	3.7415	2.2304	H3	GC	1.55877	isochore-like
1614	11	77850227	78753663	903437	55.88	2.6738	2.2304	H3	GC	1.56483	isochore-like
1615	11	78753664	79297124	543461	58.01	2.1259	2.2304	H3	GC	1.55985	isochore-like
1616	11	79297125	79819395	522271	46.45	-11.5589	1.7432	H2	GC	1.579	isochore-like
1617	12	1	526237	526237	56.84	-	2.2304	H3	GC	0.00920205	isochore
1618	12	526238	887270	361033	62.44	5.6012	2.2304	H3	GC	0.0182109	isochore
1619	12	887271	2218823	1331553	54.05	-8.3904	2.2304	H3	GC	0.0488071	isochore
1620	12	2218824	2809060	590237	56.86	2.8099	2.2304	H3	GC	0.0830428	isochore
1621	12	2809061	4067321	1258261	54.97	-1.8911	2.2304	H3	GC	0.109023	isochore
1622	12	4067322	5787843	1720522	52.61	-2.3526	1.7432	H2	GC	0.170744	isochore
1623	12	5787844	6248810	460967	47.69	-4.9221	1.7432	H2	GC	0.217329	isochore-like
1624	12	6248811	6905988	657178	49.84	2.1457	1.7432	H2	GC	0.232918	isochore-like
1625	12	6905989	7674190	768202	43.19	-6.6509	1.1724	H1	AT	0.272504	isochore-like
1626	12	7674191	9156381	1482191	40.16	-3.0286	0.974	L2	AT	0.330665	isochore-like
1627	12	9156382	9775385	619004	41.4	1.2436	1.1724	H1	AT	0.373102	isochore-like
1628	12	9775386	10441908	666523	47.37	5.966	1.7432	H2	GC	0.39409	isochore-like
1629	12	10441909	10811463	369555	39.22	-8.1513	0.974	L2	AT	0.413783	isochore-like
1630	12	10811464	11173548	362085	46.91	7.6966	1.7432	H2	AT	0.42456	isochore-like
1631	12	11173549	11503664	330116	52.29	5.3761	1.7432	H2	GC	0.433339	isochore-like
1632	12	11503665	12167883	664219	41.94	-10.3529	1.1724	H1	AT	0.445037	isochore-like
1633	12	12167884	13057491	889608	49.1	7.1626	1.7432	H2	GC	0.478736	isochore-like
1634	12	13057492	13446892	389401	38.24	-10.8624	0.974	L2	AT	0.489207	isochore-like
1635	12	13446893	13783935	337043	45.88	7.6416	1.1724	H1	AT	0.489745	isochore-like
1636	12	13783936	14427588	643653	38.94	-6.9426	0.974	L2	AT	0.515063	isochore-like
1637	12	14427589	14961537	533949	41.06	2.1227	1.1724	H1	AT	0.528985	isochore-like
1638	12	14961538	15508993	547456	46.85	5.789	1.7432	H2	AT	0.540435	isochore-like
1639	12	15508994	15897598	388605	50.03	3.183	1.7432	H2	GC	0.549795	isochore-like
1640	12	15897599	16333059	435461	53.83	3.7971	2.2304	H3	GC	0.561454	isochore-like
1641	12	16333060	16806190	473131	46.06	-7.7704	1.7432	H2	AT	0.545376	isochore-like
1642	12	16806191	17230343	424153	53.39	7.3286	2.2304	H3	GC	0.587481	isochore-like
1643	12	17230344	17859845	629502	50.3	-3.0861	1.7432	H2	GC	0.592396	isochore-like
1644	12	17859846	18319516	459671	46.32	-3.9811	1.7432	H2	AT	0.604798	isochore-like
1645	12	18319517	19090914	771398	53.31	6.9943	2.2304	H3	GC	0.602044	isochore-like
1646	12	19090915	19562471	471557	43.49	-9.8182	1.1724	H1	AT	0.641385	isochore-like
1647	12	19562472	20727189	1164718	50.42	6.9217	1.7432	H2	GC	0.655441	isochore-like
1648	12	20727190	23996414	3269225	47.19	-3.2256	1.7432	H2	GC	0.718974	isochore-like
1649	12	23996415	24932090	935676	52.36	5.1722	1.7432	H2	GC	0.76687	isochore-like
1650	12	24932091	25482479	550389	42.03	-10.3321	1.1724	H1	AT	0.779748	isochore-like
1651	12	25482480	25973779	491300	39.57	-2.4583	0.974	L2	AT	0.802507	isochore-like
1652	12	25973780	26483071	509292	35.48	-4.0902	0.6864	L1	AT	0.83062	isochore-like
1653	12	26483072	27259334	776263	37.7	2.2206	0.974	L2	AT	0.830996	isochore-like
1654	12	27259335	28146536	887202	35.94	-1.7654	0.6864	L1	AT	0.89201	isochore-like
1655	12	28146537	28984189	837653	37.84	1.9043	0.974	L2	AT	0.917056	isochore-like
1656	12	28984190	29458374	474185	41.92	4.083	1.1724	H1	AT	0.929431	isochore-like
1657	12	29458375	30656224	1197850	39.53	-2.3984	0.974	L2	AT	0.947276	isochore-like
1658	12	30656225	32680624	2024400	48.89	9.3613	1.7432	H2	GC	0.983319	isochore-like
1659	12	32680625	32984560	303936	45.85	-3.0333	1.1724	H1	AT	1.02397	isochore-like
1660	12	32984561	33664267	679707	39.42	-6.4367	0.974	L2	AT	1.04512	isochore-like
1661	12	33664268	34483495	819228	41.27	1.8542	1.1724	H1	AT	1.07253	isochore-like
1662	12	34483496	35079613	596118	37.02	-4.247	0.974	L2	AT	1.10141	isochore-like
1663	12	35079614	35900573	820960	41.43	4.4054	1.1724	H1	AT	1.12504	isochore-like
1664	12	35900574	36249066	348493	46.9	5.4725	1.7432	H2	AT	1.12847	isochore-like
1665	12	36249067	36776421	527355	52	5.0966	1.7432	H2	GC	1.08616	isochore-like
1666	12	36776422	37212437	436016	42.76	-9.2378	1.1724	H1	AT	1.15606	isochore-like
1667	12	37212438	37800629	588192	45.22	2.4589	1.1724	H1	AT	1.17199	isochore-like
1668	12	37800630	38229955	429326	52.2	6.9799	1.7432	H2	GC	1.1864	isochore-like
1669	12	38229956	39721994	1492039	48.47	-3.7277	1.7432	H2	GC	1.21973	isochore-like
1670	12	39721995	41270183	1548189	46	-2.4735	1.1724	H1	AT	1.24095	isochore-like
1671	12	41270184	41735752	465569	38.88	-7.1217	0.974	L2	AT	1.26639	isochore-like
1672	12	41735753	42182427	446675	52.08	13.1999	1.7432	H2	GC	1.26709	isochore-like
1673	12	42182428	43147363	964936	47.55	-4.5255	1.7432	H2	GC	1.28789	isochore-like
1674	12	43147364	43764820	617457	42.4	-5.1468	1.1724	H1	AT	1.2872	isochore-like
1675	12	43764821	44219277	454457	39.05	-3.3547	0.974	L2	AT	1.29608	isochore-like
1676	12	44219278	44535723	316446	41.45	2.402	1.1724	H1	AT	1.2569	isochore-like
1677	12	44535724	45654968	1119245	50.64	9.1837	1.7432	H2	GC	1.33177	isochore-like
1678	12	45654969	46503483	848515	46.07	-4.5704	1.7432	H2	AT	1.35717	isochore-like
1679	12	46503484	46932820	429337	41.75	-4.3141	1.1724	H1	AT	1.37638	isochore-like
1680	12	46932821	47327868	395048	51.7	9.9436	1.7432	H2	GC	1.39144	isochore-like
1681	12	47327869	47628041	300173	45.68	-6.0108	1.1724	H1	AT	1.39376	isochore-like
1682	12	47628042	48494089	866048	50.58	4.8969	1.7432	H2	GC	1.41323	isochore-like
1683	12	48494090	49094605	600516	46.47	-4.1102	1.7432	H2	AT	1.36196	isochore-like
1684	12	49094606	52176086	3081481	51.8	5.3289	1.7432	H2	GC	1.47001	isochore-like
1685	12	52176087	56512145	4336059	47.71	-4.0872	1.7432	H2	GC	1.53298	isochore-like
1686	12	56512146	57069067	556922	58.75	11.0332	2.2304	H3	GC	1.59817	isochore-like
1687	12	57069068	57436344	367277	53.62	-5.1215	2.2304	H3	GC	1.60685	isochore-like
1688	13	1	853423	853423	39.82	-	0.974	L2	AT	0.00197659	isochore
1689	13	853424	1247014	393591	41.99	2.1698	1.1724	H1	GC	0.0102356	isochore
1690	13	1247015	1846541	599527	39.13	-2.8653	0.974	L2	AT	0.012379	isochore
1691	13	1846542	2339845	493304	43.07	3.9481	1.1724	H1	GC	0.0210397	isochore
1692	13	2339846	2666113	326268	39.37	-3.7021	0.974	L2	AT	0.033005	isochore
1693	13	2666114	3198457	532344	44.04	4.6648	1.1724	H1	GC	0.054512	isochore
1694	13	3198458	3638590	440133	36.88	-7.1558	0.6864	L1	AT	0.0638833	isochore
1695	13	3638591	4177511	538921	39.68	2.7947	0.974	L2	AT	0.0493255	isochore
1696	13	4177512	7941664	3764153	38.26	-1.413	0.974	L2	AT	0.0269163	isochore
1697	13	7941665	8372795	431131	40.17	1.9069	0.974	L2	GC	0.0455954	isochore
1698	13	8372796	8774939	402144	38.57	-1.6017	0.974	L2	AT	0.0486098	isochore
1699	13	8774940	9178387	403448	43.62	5.0536	1.1724	H1	GC	0.0382906	isochore
1700	13	9178388	10019689	841302	39.63	-3.9869	0.974	L2	AT	0.0242013	isochore
1701	13	10019690	10341162	321473	44.65	5.0115	1.1724	H1	GC	0.0198975	isochore
1702	13	10341163	12239233	1898071	39.92	-4.7253	0.974	L2	AT	0.00567136	isochore
1703	13	12239234	13773189	1533956	38.95	-0.9699	0.974	L2	AT	0.00871324	isochore
1704	13	13773190	14536394	763205	37.34	-1.6084	0.974	L2	AT	0.0357605	isochore
1705	13	14536395	15602608	1066214	40.21	2.8701	0.974	L2	GC	0.0442569	isochore
1706	13	15602609	16256993	654385	43.17	2.9565	1.1724	H1	GC	0.0241527	isochore
1707	13	16256994	16635743	378750	38.22	-4.9464	0.974	L2	AT	0.0102089	isochore
1708	13	16635744	17284618	648875	40.79	2.5705	0.974	L2	GC	0.0077221	isochore
1709	13	17284619	17588129	303511	36.26	-4.537	0.6864	L1	AT	0.0120917	isochore
1710	13	17588130	18004550	416421	38.86	2.6068	0.974	L2	AT	0.0241504	isochore
1711	13	18004551	18439938	435388	42.29	3.4251	1.1724	H1	GC	0.016726	isochore
1712	13	18439939	19380419	940481	46.8	4.5099	1.7432	H2	GC	0.0520269	isochore
1713	13	19380420	19822278	441859	44.08	-2.7148	1.1724	H1	GC	0.109428	isochore
1714	13	19822279	20991748	1169470	42.36	-1.7212	1.1724	H1	GC	0.155447	isochore
1715	13	20991749	21590181	598433	40.33	-2.0291	0.974	L2	GC	0.188116	isochore
1716	13	21590182	22240849	650668	46	5.672	1.7432	H2	GC	0.220164	isochore-like
1717	13	22240850	22569034	328185	44.58	-1.4224	1.1724	H1	GC	0.267396	isochore-like
1718	13	22569035	23206714	637680	41.51	-3.0707	1.1724	H1	GC	0.289684	isochore-like
1719	13	23206715	24726348	1519634	44.7	3.1872	1.1724	H1	GC	0.366691	isochore-like
1720	13	24726349	25409427	683079	46.52	1.817	1.7432	H2	GC	0.472955	isochore-like
1721	13	25409428	26040825	631398	42.72	-3.7949	1.1724	H1	GC	0.516241	isochore-like
1722	13	26040826	27255728	1214903	47.58	4.8571	1.7432	H2	GC	0.621458	isochore-like
1723	13	27255729	27812638	556910	54.17	6.5914	2.2304	H3	GC	0.76874	isochore-like
1724	13	27812639	28322096	509458	38.32	-15.8515	0.974	L2	AT	0.810194	isochore-like
1725	13	28322097	28676566	354470	43.71	5.3946	1.1724	H1	GC	0.818868	isochore-like
1726	13	28676567	29279532	602966	51.71	7.9977	1.7432	H2	GC	0.893152	isochore-like
1727	13	29279533	30200038	920506	44.11	-7.5985	1.1724	H1	GC	0.988903	isochore-like
1728	13	30200039	32743057	2543019	40.88	-3.2313	0.974	L2	GC	1.05648	isochore-like
1729	13	32743058	33353111	610054	37.59	-3.2945	0.974	L2	AT	1.06142	isochore-like
1730	13	33353112	34056005	702894	44.67	7.0879	1.1724	H1	GC	1.07454	isochore-like
1731	13	34056006	34472621	416616	36.91	-7.7611	0.6864	L1	AT	1.0638	isochore-like
1732	13	34472622	35063166	590545	40.73	3.8136	0.974	L2	GC	1.09979	isochore-like
1733	13	35063167	36462068	1398902	38.24	-2.4877	0.974	L2	AT	1.0915	isochore-like
1734	13	36462069	37626290	1164222	40.85	2.6145	0.974	L2	GC	1.07166	isochore-like
1735	13	37626291	38146995	520705	39.05	-1.7992	0.974	L2	AT	1.07669	isochore-like
1736	13	38146996	38912124	765129	41.96	2.9051	1.1724	H1	GC	1.09472	isochore-like
1737	13	38912125	39935473	1023349	40.45	-1.509	0.974	L2	GC	1.11026	isochore-like
1738	13	39935474	40361378	425905	42.52	2.0685	1.1724	H1	GC	1.1231	isochore-like
1739	13	40361379	42060068	1698690	37.75	-4.7666	0.974	L2	AT	1.1233	isochore-like
1740	13	42060069	43517649	1457581	39.92	2.1635	0.974	L2	AT	1.07915	isochore-like
1741	13	43517650	44393439	875790	37.44	-2.4804	0.974	L2	AT	1.06692	isochore-like
1742	13	44393440	45299510	906071	41.91	4.4792	1.1724	H1	GC	1.0637	isochore-like
1743	13	45299511	45851200	551690	44.98	3.0697	1.1724	H1	GC	1.10056	isochore-like
1744	13	45851201	46652733	801533	41.3	-3.6838	1.1724	H1	GC	1.14157	isochore-like
1745	13	46652734	47960844	1308111	37.67	-3.63	0.974	L2	AT	1.12345	isochore-like
1746	13	47960845	48429952	469108	36.65	-1.0167	0.6864	L1	AT	1.09658	isochore-like
1747	13	48429953	49304198	874246	35.34	-1.3089	0.6864	L1	AT	1.05795	isochore-like
1748	13	49304199	49957623	653425	37.16	1.8113	0.974	L2	AT	0.992769	isochore-like
1749	13	49957624	50473450	515827	39.38	2.2288	0.974	L2	AT	0.976932	isochore-like
1750	13	50473451	50912301	438851	37.61	-1.7767	0.974	L2	AT	0.954024	isochore-like
1751	13	50912302	51221317	309016	41.91	4.3059	1.1724	H1	GC	0.9678	isochore-like
1752	13	51221318	51854297	632980	40.05	-1.8596	0.974	L2	GC	0.977526	isochore-like
1753	13	51854298	53403542	1549245	36.56	-3.497	0.6864	L1	AT	0.936884	isochore-like
1754	13	53403543	54079514	675972	38.02	1.4611	0.974	L2	AT	0.881661	isochore-like
1755	13	54079515	54480819	401305	40.09	2.0704	0.974	L2	GC	0.868052	isochore-like
1756	13	54480820	54783440	302621	44.59	4.5032	1.1724	H1	GC	0.873484	isochore-like
1757	13	54783441	55141735	358295	41.14	-3.4481	1.1724	H1	GC	0.905529	isochore-like
1758	13	55141736	56023049	881314	47.84	6.6976	1.7432	H2	GC	0.976144	isochore-like
1759	13	56023050	56860262	837213	43.16	-4.6866	1.1724	H1	GC	1.05234	isochore-like
1760	13	56860263	57511096	650834	47.78	4.6247	1.7432	H2	GC	1.1226	isochore-like
1761	13	57511097	58176438	665342	42.93	-4.848	1.1724	H1	GC	1.1764	isochore-like
1762	13	58176439	60224200	2047762	49.41	6.4749	1.7432	H2	GC	1.35733	isochore-like
1763	13	60224201	61158389	934189	39.11	-10.2938	0.974	L2	AT	1.52173	isochore-like
1764	13	61158390	61686827	528438	46.33	7.2187	1.7432	H2	GC	1.55204	isochore-like
1765	13	61686828	62136752	449925	42.34	-3.9906	1.1724	H1	GC	1.59042	isochore-like
1766	13	62136753	62667908	531156	48.08	5.7349	1.7432	H2	GC	1.64186	isochore-like
1767	13	62667909	63079729	411821	42.84	-5.2346	1.1724	H1	GC	1.64305	isochore-like
1768	13	63079730	63430182	350453	39.96	-2.8799	0.974	L2	GC	1.69133	isochore-like
1769	13	63430183	63895285	465103	37.49	-2.4712	0.974	L2	AT	1.67239	isochore-like
1770	13	63895286	64733092	837807	40.66	3.1655	0.974	L2	GC	1.68769	isochore-like
1771	13	64733093	67025998	2292906	44.08	3.4238	1.1724	H1	GC	1.78859	isochore-like
1772	13	67025999	67667257	641259	40.58	-3.5042	0.974	L2	GC	1.85126	isochore-like
1773	13	67667258	68299588	632331	38.48	-2.0925	0.974	L2	AT	1.86502	isochore-like
1774	13	68299589	68641481	341893	42.38	3.8991	1.1724	H1	GC	1.85586	isochore-like
1775	13	68641482	69525530	884049	37.65	-4.7354	0.974	L2	AT	1.84592	isochore-like
1776	13	69525531	70190427	664897	34.42	-3.225	0.6864	L1	AT	1.80098	isochore-like
1777	13	70190428	71885165	1694738	35.82	1.4011	0.6864	L1	AT	1.72773	isochore-like
1778	13	71885166	72655090	769925	37.46	1.6378	0.974	L2	AT	1.66085	isochore-like
1779	13	72655091	74300337	1645247	40.26	2.8029	0.974	L2	GC	1.63419	isochore-like
1780	13	74300338	74959631	659294	35.78	-4.4864	0.6864	L1	AT	1.63305	isochore-like
1781	13	74959632	76267087	1307456	36.86	1.0875	0.6864	L1	AT	1.58452	isochore-like
1782	13	76267088	77418904	1151817	38.92	2.0542	0.974	L2	AT	1.52658	isochore-like
1783	13	77418905	78098485	679581	37.14	-1.7793	0.974	L2	AT	1.46395	isochore-like
1784	13	78098486	78699172	600687	41.49	4.3549	1.1724	H1	GC	1.4916	isochore-like
1785	13	78699173	79092340	393168	38.37	-3.1211	0.974	L2	AT	1.50122	isochore-like
1786	13	79092341	79392515	300175	36.26	-2.1145	0.6864	L1	AT	1.48386	isochore-like
1787	13	79392516	81073994	1681479	34.56	-1.7021	0.6864	L1	AT	1.41029	isochore-like
1788	13	81073995	82735010	1661016	37.22	2.6665	0.974	L2	AT	1.2996	isochore-like
1789	13	82735011	84582025	1847015	39.56	2.3376	0.974	L2	AT	1.25831	isochore-like
1790	13	84582026	87154670	2572645	34.99	-4.5683	0.6864	L1	AT	1.15594	isochore-like
1791	13	87154671	87884354	729684	37.43	2.4343	0.974	L2	AT	1.03257	isochore-like
1792	13	87884355	88392617	508263	39.34	1.9151	0.974	L2	AT	1.02042	isochore-like
1793	13	88392618	88863063	470446	36.39	-2.9514	0.6864	L1	AT	0.993102	isochore-like
1794	13	88863064	89198701	335638	38.05	1.6573	0.974	L2	AT	0.980575	isochore-like
1795	13	89198702	89798513	599812	39.52	1.4732	0.974	L2	AT	0.973848	isochore-like
1796	13	89798514	90850288	1051775	36.18	-3.3424	0.6864	L1	AT	0.936584	isochore-like
1797	13	90850289	91295769	445481	40.23	4.0509	0.974	L2	GC	0.904828	isochore-like
1798	13	91295770	92188660	892891	38.31	-1.9229	0.974	L2	AT	0.893735	isochore-like
1799	13	92188661	92745304	556644	46.57	8.2681	1.7432	H2	GC	0.918761	isochore-like
1800	13	92745305	93316375	571071	39.14	-7.4326	0.974	L2	AT	0.947709	isochore-like
1801	13	93316376	95172696	1856321	42.18	3.0344	1.1724	H1	GC	0.99281	isochore-like
1802	13	95172697	96435545	1262849	39.18	-3.0005	0.974	L2	AT	1.01133	isochore-like
1803	13	96435546	97787200	1351655	36.63	-2.549	0.6864	L1	AT	0.977531	isochore-like
1804	13	97787201	99035122	1247922	40.27	3.6387	0.974	L2	GC	0.938033	isochore-like
1805	13	99035123	99901972	866850	45.69	5.427	1.1724	H1	GC	0.998495	isochore-like
1806	13	99901973	100265474	363502	37.57	-8.1262	0.974	L2	AT	1.03328	isochore-like
1807	13	100265475	101138119	872645	44.07	6.5071	1.1724	H1	GC	1.05133	isochore-like
1808	13	101138120	101514830	376711	38.71	-5.3656	0.974	L2	AT	1.08277	isochore-like
1809	13	101514831	103476438	1961608	45.68	6.9687	1.1724	H1	GC	1.1808	isochore-like
1810	13	103476439	104155163	678725	41.36	-4.3131	1.1724	H1	GC	1.28984	isochore-like
1811	13	104155164	104673602	518439	37.13	-4.236	0.974	L2	AT	1.2615	isochore-like
1812	13	104673603	105143673	470071	38.68	1.5521	0.974	L2	AT	1.24497	isochore-like
1813	13	105143674	105768169	624496	42.33	3.6505	1.1724	H1	GC	1.27717	isochore-like
1814	13	105768170	106156484	388315	39.7	-2.6251	0.974	L2	AT	1.28567	isochore-like
1815	13	106156485	108308720	2152236	37.4	-2.3031	0.974	L2	AT	1.24614	isochore-like
1816	13	108308721	108651401	342681	34.77	-2.6269	0.6864	L1	AT	1.18491	isochore-like
1817	13	108651402	109514904	863503	40.7	5.9256	0.974	L2	GC	1.17667	isochore-like
1818	13	109514905	110273702	758798	38.82	-1.8843	0.974	L2	AT	1.18522	isochore-like
1819	13	110273703	111200843	927141	36.67	-2.1486	0.6864	L1	AT	1.13945	isochore-like
1820	13	111200844	111824776	623933	39.38	2.7143	0.974	L2	AT	1.11957	isochore-like
1821	13	111824777	112423477	598701	37.24	-2.1405	0.974	L2	AT	1.1138	isochore-like
1822	13	112423478	113261332	837855	39.52	2.2769	0.974	L2	AT	1.09194	isochore-like
1823	13	113261333	115251634	1990302	35.74	-3.7754	0.6864	L1	AT	1.03241	isochore-like
1824	13	115251635	117638993	2387359	38.46	2.7155	0.974	L2	AT	0.933608	isochore-like
1825	13	117638994	118209761	570768	36.44	-2.0225	0.6864	L1	AT	0.891152	isochore-like
1826	13	118209762	118702424	492663	38.21	1.7776	0.974	L2	AT	0.850209	isochore-like
1827	13	118702425	119378599	676175	35.33	-2.8854	0.6864	L1	AT	0.819393	isochore-like
1828	13	119378600	120652710	1274111	33.95	-1.3828	0.6864	L1	AT	0.740927	isochore-like
1829	13	120652711	123544932	2892222	35.55	1.6061	0.6864	L1	AT	0.586516	isochore-like
1830	13	123544933	124857151	1312219	33.71	-1.837	0.6864	L1	AT	0.418051	isochore-like
1831	13	124857152	130895020	6037869	35.98	2.2611	0.6864	L1	AT	0.185284	isochore
1832	13	130895021	131311319	416299	40.65	4.6726	0.974	L2	GC	0.0371547	isochore
1833	13	131311320	132064171	752852	37.06	-3.5862	0.974	L2	AT	0.0505467	isochore
1834	13	132064172	135022417	2958246	34.77	-2.291	0.6864	L1	AT	0.205807	isochore-like
1835	13	135022418	135647714	625297	40.42	5.6518	0.974	L2	GC	0.31437	isochore-like
1836	13	135647715	136325671	677957	38.39	-2.0348	0.974	L2	AT	0.312534	isochore-like
1837	13	136325672	136758059	432388	35.7	-2.6895	0.6864	L1	AT	0.342672	isochore-like
1838	13	136758060	137469305	711246	40.28	4.5826	0.974	L2	GC	0.350787	isochore-like
1839	13	137469306	138253516	784211	38.6	-1.6831	0.974	L2	AT	0.358882	isochore-like
1840	13	138253517	139089918	836402	44.98	6.38	1.1724	H1	GC	0.334609	isochore-like
1841	13	139089919	139719863	629945	43.32	-1.6543	1.1724	H1	GC	0.274723	isochore-like
1842	13	139719864	140992247	1272384	46.34	3.0167	1.7432	H2	GC	0.192654	isochore
1843	13	140992248	142467809	1475562	43.41	-2.932	1.1724	H1	GC	0.0810599	isochore
1844	13	142467810	142874917	407108	46	2.5874	1.1724	H1	GC	0.0134718	isochore
1845	13	142874918	143589349	714432	48.32	2.3291	1.7432	H2	GC	0.0711593	isochore
1846	13	143589350	144270101	680752	45.91	-2.4189	1.1724	H1	GC	0.14741	isochore
1847	13	144270102	144686064	415963	51.98	6.0759	1.7432	H2	GC	0.23102	isochore-like
1848	13	144686065	145240301	554237	56.45	4.4654	2.2304	H3	GC	0.344603	isochore-like
1849	14	1	1141430	1141430	44.03	-	1.1724	H1	GC	0.0143914	isochore
1850	14	1141431	1725419	583989	49.43	5.4065	1.7432	H2	GC	0.0598313	isochore
1851	14	1725420	2583846	858427	40.39	-9.04	0.974	L2	AT	0.0730041	isochore
1852	14	2583847	2910792	326946	45.84	5.4467	1.1724	H1	GC	0.0615253	isochore
1853	14	2910793	3908637	997845	42.61	-3.232	1.1724	H1	AT	0.0717963	isochore
1854	14	3908638	4379508	470871	46.85	4.2395	1.7432	H2	GC	0.0860859	isochore
1855	14	4379509	5448709	1069201	44.59	-2.2551	1.1724	H1	GC	0.117373	isochore
1856	14	5448710	6461959	1013250	51.33	6.7326	1.7432	H2	GC	0.202191	isochore-like
1857	14	6461960	7875321	1413362	47.1	-4.2269	1.7432	H2	GC	0.317734	isochore-like
1858	14	7875322	8241155	365834	42.32	-4.7785	1.1724	H1	AT	0.361329	isochore-like
1859	14	8241156	9119282	878127	38.01	-4.3114	0.974	L2	AT	0.33207	isochore-like
1860	14	9119283	11100797	1981515	42.55	4.5412	1.1724	H1	AT	0.301879	isochore-like
1861	14	11100798	11472887	372090	48.26	5.7147	1.7432	H2	GC	0.311292	isochore-like
1862	14	11472888	12265703	792816	43.97	-4.2931	1.1724	H1	GC	0.338717	isochore-like
1863	14	12265704	12958387	692684	39.17	-4.7991	0.974	L2	AT	0.33531	isochore-like
1864	14	12958388	13806660	848273	41.34	2.1674	1.1724	H1	AT	0.304481	isochore-like
1865	14	13806661	14134030	327370	49.86	8.524	1.7432	H2	GC	0.308567	isochore-like
1866	14	14134031	14522933	388903	45.37	-4.4927	1.1724	H1	GC	0.337581	isochore-like
1867	14	14522934	15134061	611128	37.86	-7.5105	0.974	L2	AT	0.327417	isochore-like
1868	14	15134062	15992400	858339	39.09	1.2254	0.974	L2	AT	0.283397	isochore-like
1869	14	15992401	16931866	939466	43.41	4.3253	1.1724	H1	GC	0.264146	isochore-like
1870	14	16931867	19343410	2411544	37	-6.4163	0.6864	L1	AT	0.181994	isochore
1871	14	19343411	19972929	629519	43.58	6.5832	1.1724	H1	GC	0.0670648	isochore
1872	14	19972930	20452147	479218	40.56	-3.0144	0.974	L2	AT	0.0660575	isochore
1873	14	20452148	21236534	784387	45.5	4.9407	1.1724	H1	GC	0.0795177	isochore
1874	14	21236535	22072180	835646	41.2	-4.3	1.1724	H1	AT	0.0861489	isochore
1875	14	22072181	22460925	388745	45.37	4.1605	1.1724	H1	GC	0.0828021	isochore
1876	14	22460926	22825687	364762	55.35	9.985	2.2304	H3	GC	0.12217	isochore
1877	14	22825688	23415366	589679	50.66	-4.6911	1.7432	H2	GC	0.194796	isochore
1878	14	23415367	24072873	657507	48.61	-2.0538	1.7432	H2	GC	0.257947	isochore-like
1879	14	24072874	25440998	1368125	45.32	-3.2868	1.1724	H1	GC	0.318796	isochore-like
1880	14	25440999	26005198	564200	42.93	-2.3838	1.1724	H1	AT	0.351306	isochore-like
1881	14	26005199	26687415	682217	45.08	2.1455	1.1724	H1	GC	0.358409	isochore-like
1882	14	26687416	27875865	1188450	43.13	-1.9488	1.1724	H1	AT	0.37717	isochore-like
1883	14	27875866	28632340	756475	48.08	4.9471	1.7432	H2	GC	0.414538	isochore-like
1884	14	28632341	28979564	347224	54.32	6.2463	2.2304	H3	GC	0.474384	isochore-like
1885	14	28979565	30100470	1120906	46.35	-7.9725	1.7432	H2	GC	0.531631	isochore-like
1886	14	30100471	30518158	417688	41.73	-4.624	1.1724	H1	AT	0.562972	isochore-like
1887	14	30518159	30898490	380332	46.3	4.5729	1.7432	H2	GC	0.576622	isochore-like
1888	14	30898491	31242626	344136	49.19	2.8904	1.7432	H2	GC	0.603923	isochore-like
1889	14	31242627	31562894	320268	44.3	-4.8927	1.1724	H1	GC	0.623054	isochore-like
1890	14	31562895	32022274	459380	40.53	-3.7661	0.974	L2	AT	0.615456	isochore-like
1891	14	32022275	32714256	691982	46.93	6.3997	1.7432	H2	GC	0.634135	isochore-like
1892	14	32714257	34512975	1798719	44.17	-2.7602	1.1724	H1	GC	0.678715	isochore-like
1893	14	34512976	34988347	475372	41.29	-2.8783	1.1724	H1	AT	0.69565	isochore-like
1894	14	34988348	35713712	725365	47.23	5.9369	1.7432	H2	GC	0.713531	isochore-like
1895	14	35713713	36333511	619799	44.51	-2.7251	1.1724	H1	GC	0.753199	isochore-like
1896	14	36333512	36655811	322300	37.09	-7.4136	0.974	L2	AT	0.747562	isochore-like
1897	14	36655812	37859224	1203413	42.39	5.2971	1.1724	H1	AT	0.738688	isochore-like
1898	14	37859225	38485107	625883	46.71	4.3229	1.7432	H2	GC	0.75467	isochore-like
1899	14	38485108	39205961	720854	50.49	3.7819	1.7432	H2	GC	0.818707	isochore-like
1900	14	39205962	39579595	373634	43.83	-6.6681	1.1724	H1	GC	0.859091	isochore-like
1901	14	39579596	40255836	676241	41.05	-2.7799	1.1724	H1	AT	0.851754	isochore-like
1902	14	40255837	40732598	476762	47.63	6.5837	1.7432	H2	GC	0.858359	isochore-like
1903	14	40732599	41211565	478967	42.81	-4.8236	1.1724	H1	AT	0.883032	isochore-like
1904	14	41211566	41631256	419691	51.47	8.661	1.7432	H2	GC	0.910329	isochore-like
1905	14	41631257	42739814	1108558	46.26	-5.2103	1.7432	H2	GC	0.973053	isochore-like
1906	14	42739815	43237048	497234	44.24	-2.0187	1.1724	H1	GC	0.999683	isochore-like
1907	14	43237049	43708701	471653	50.08	5.8386	1.7432	H2	GC	1.02909	isochore-like
1908	14	43708702	45410897	1702196	46.7	-3.3805	1.7432	H2	GC	1.12373	isochore-like
1909	14	45410898	45773380	362483	50.68	3.9835	1.7432	H2	GC	1.19176	isochore-like
1910	14	45773381	46574960	801580	39.79	-10.886	0.974	L2	AT	1.20438	isochore-like
1911	14	46574961	47615133	1040173	49.36	9.5652	1.7432	H2	GC	1.23203	isochore-like
1912	14	47615134	47936147	321014	39.53	-9.8283	0.974	L2	AT	1.28067	isochore-like
1913	14	47936148	48335508	399361	51.38	11.8487	1.7432	H2	GC	1.30024	isochore-like
1914	14	48335509	48659777	324269	45.29	-6.0921	1.1724	H1	GC	1.33073	isochore-like
1915	14	48659778	48981170	321393	49.8	4.5123	1.7432	H2	GC	1.35262	isochore-like
1916	14	48981171	49863475	882305	44.81	-4.9883	1.1724	H1	GC	1.39791	isochore-like
1917	14	49863476	50380658	517183	53.12	8.305	2.2304	H3	GC	1.43146	isochore-like
1918	14	50380659	52514691	2134033	51.34	-1.7802	1.7432	H2	GC	1.62417	isochore-like
1919	14	52514692	52871725	357034	58.28	6.9392	2.2304	H3	GC	1.80318	isochore-like
1920	14	52871726	53324236	452511	38.6	-19.6762	0.974	L2	AT	1.84387	isochore-like
1921	14	53324237	54009732	685496	35.29	-3.3089	0.6864	L1	AT	1.80093	isochore-like
1922	14	54009733	54581785	572053	37.13	1.8366	0.974	L2	AT	1.73416	isochore-like
1923	14	54581786	55466416	884631	38.51	1.386	0.974	L2	AT	1.68933	isochore-like
1924	14	55466417	56345016	878600	42.51	3.9969	1.1724	H1	AT	1.66094	isochore-like
1925	14	56345017	56659138	314122	47.09	4.5764	1.7432	H2	GC	1.65145	isochore-like
1926	14	56659139	57332237	673099	40.29	-6.7976	0.974	L2	AT	1.65312	isochore-like
1927	14	57332238	57684311	352074	48.65	8.3593	1.7432	H2	GC	1.65589	isochore-like
1928	14	57684312	59430655	1746344	44.32	-4.3281	1.1724	H1	GC	1.70117	isochore-like
1929	14	59430656	59791173	360518	41.4	-2.9238	1.1724	H1	AT	1.7153	isochore-like
1930	14	59791174	60215173	424000	46.24	4.8409	1.7432	H2	GC	1.70536	isochore-like
1931	14	60215174	60777859	562686	43.83	-2.4027	1.1724	H1	GC	1.74974	isochore-like
1932	14	60777860	61209940	432081	45.83	1.9928	1.1724	H1	GC	1.76042	isochore-like
1933	14	61209941	61521670	311730	42.56	-3.268	1.1724	H1	AT	1.76277	isochore-like
1934	14	61521671	61844231	322561	46.33	3.7683	1.7432	H2	GC	1.77393	isochore-like
1935	14	61844232	62430697	586466	49.65	3.3235	1.7432	H2	GC	1.77725	isochore-like
1936	14	62430698	63083665	652968	44.72	-4.9348	1.1724	H1	GC	1.85248	isochore-like
1937	14	63083666	63546614	462949	39.68	-5.0404	0.974	L2	AT	1.86154	isochore-like
1938	14	63546615	63900768	354154	50.16	10.4858	1.7432	H2	GC	1.86484	isochore-like
1939	14	63900769	64230148	329380	42.89	-7.2734	1.1724	H1	AT	1.88725	isochore-like
1940	14	64230149	64559955	329807	39.98	-2.9127	0.974	L2	AT	1.8803	isochore-like
1941	14	64559956	65534363	974408	37.88	-2.0991	0.974	L2	AT	1.8576	isochore-like
1942	14	65534364	65925354	390991	42.07	4.1896	1.1724	H1	AT	1.80472	isochore-like
1943	14	65925355	67052506	1127152	40.29	-1.7752	0.974	L2	AT	1.78221	isochore-like
1944	14	67052507	67815860	763354	37.62	-2.6684	0.974	L2	AT	1.73025	isochore-like
1945	14	67815861	68185373	369513	41.17	3.5449	1.1724	H1	AT	1.70295	isochore-like
1946	14	68185374	68780803	595430	37.9	-3.2713	0.974	L2	AT	1.67106	isochore-like
1947	14	68780804	69314942	534139	41.1	3.2016	1.1724	H1	AT	1.65759	isochore-like
1948	14	69314943	69947531	632589	37.14	-3.9551	0.974	L2	AT	1.61502	isochore-like
1949	14	69947532	70506603	559072	39.45	2.3074	0.974	L2	AT	1.58712	isochore-like
1950	14	70506604	73913149	3406546	35.2	-4.2494	0.6864	L1	AT	1.39093	isochore-like
1951	14	73913150	75057707	1144558	39.75	4.5517	0.974	L2	AT	1.16231	isochore-like
1952	14	75057708	75522373	464666	42.4	2.6471	1.1724	H1	AT	1.13673	isochore-like
1953	14	75522374	78432111	2909738	49.32	6.921	1.7432	H2	GC	1.28333	isochore-like
1954	14	78432112	79681538	1249427	38.59	-10.7349	0.974	L2	AT	1.39616	isochore-like
1955	14	79681539	80160438	478900	44.3	5.7112	1.1724	H1	GC	1.36455	isochore-like
1956	14	80160439	80792345	631907	37.52	-6.7742	0.974	L2	AT	1.34073	isochore-like
1957	14	80792346	81219695	427350	45.43	7.9047	1.1724	H1	GC	1.32274	isochore-like
1958	14	81219696	81990718	771023	42.32	-3.104	1.1724	H1	AT	1.33889	isochore-like
1959	14	81990719	82657166	666448	38.72	-3.6076	0.974	L2	AT	1.30777	isochore-like
1960	14	82657167	83140283	483117	43.28	4.5599	1.1724	H1	GC	1.29588	isochore-like
1961	14	83140284	83476155	335872	47.77	4.4955	1.7432	H2	GC	1.30429	isochore-like
1962	14	83476156	83957088	480933	45.41	-2.3604	1.1724	H1	GC	1.30614	isochore-like
1963	14	83957089	84637417	680329	47.96	2.5469	1.7432	H2	GC	1.36765	isochore-like
1964	14	84637418	85340189	702772	52.25	4.2955	1.7432	H2	GC	1.45681	isochore-like
1965	14	85340190	85971363	631174	43.7	-8.5547	1.1724	H1	GC	1.50679	isochore-like
1966	14	85971364	88565461	2594098	36.96	-6.7407	0.6864	L1	AT	1.41208	isochore-like
1967	14	88565462	88957589	392128	45.45	8.4887	1.1724	H1	GC	1.29164	isochore-like
1968	14	88957590	90184567	1226978	40.01	-5.4407	0.974	L2	AT	1.29124	isochore-like
1969	14	90184568	90840015	655448	47.22	7.2131	1.7432	H2	GC	1.27895	isochore-like
1970	14	90840016	91485273	645258	44.57	-2.6487	1.1724	H1	GC	1.31513	isochore-like
1971	14	91485274	91988055	502782	41.71	-2.8554	1.1724	H1	AT	1.29338	isochore-like
1972	14	91988056	92352384	364329	47.88	6.1622	1.7432	H2	GC	1.30843	isochore-like
1973	14	92352385	92886417	534033	41.99	-5.8835	1.1724	H1	AT	1.33729	isochore-like
1974	14	92886418	93413081	526664	45.09	3.0991	1.1724	H1	GC	1.35587	isochore-like
1975	14	93413082	94083945	670864	46.96	1.8696	1.7432	H2	GC	1.38657	isochore-like
1976	14	94083946	94852491	768546	38.34	-8.6231	0.974	L2	AT	1.38726	isochore-like
1977	14	94852492	96222769	1370278	42.64	4.2973	1.1724	H1	AT	1.36462	isochore-like
1978	14	96222770	97107832	885063	39.91	-2.7267	0.974	L2	AT	1.33803	isochore-like
1979	14	97107833	97545456	437624	36.32	-3.5867	0.6864	L1	AT	1.28547	isochore-like
1980	14	97545457	100678626	3133170	34.36	-1.9621	0.6864	L1	AT	1.1006	isochore-like
1981	14	100678627	101338899	660273	35.42	1.0579	0.6864	L1	AT	0.857542	isochore-like
1982	14	101338900	102897636	1558737	36.5	1.0786	0.6864	L1	AT	0.749778	isochore-like
1983	14	102897637	103654606	756970	37.51	1.0152	0.974	L2	AT	0.642073	isochore-like
1984	14	103654607	109658629	6004023	39.7	2.1844	0.974	L2	AT	0.49082	isochore-like
1985	14	109658630	110339069	680440	43.65	3.9559	1.1724	H1	GC	0.350213	isochore-like
1986	14	110339070	111088817	749748	40.35	-3.306	0.974	L2	AT	0.345284	isochore-like
1987	14	111088818	111798345	709528	39.04	-1.3065	0.974	L2	AT	0.310009	isochore-like
1988	14	111798346	112236412	438067	46.14	7.0984	1.7432	H2	GC	0.304554	isochore-like
1989	14	112236413	113517067	1280655	41.37	-4.7678	1.1724	H1	AT	0.310613	isochore-like
1990	14	113517068	114477077	960010	48.16	6.7925	1.7432	H2	GC	0.335753	isochore-like
1991	14	114477078	115241141	764064	37.57	-10.5958	0.974	L2	AT	0.350117	isochore-like
1992	14	115241142	116646257	1405116	42.51	4.938	1.1724	H1	AT	0.326443	isochore-like
1993	14	116646258	117239924	593667	50.02	7.5195	1.7432	H2	GC	0.342752	isochore-like
1994	14	117239925	119484901	2244977	44.26	-5.7695	1.1724	H1	GC	0.410748	isochore-like
1995	14	119484902	119896008	411107	50.94	6.6893	1.7432	H2	GC	0.45549	isochore-like
1996	14	119896009	120309494	413486	40.6	-10.3465	0.974	L2	AT	0.483171	isochore-like
1997	14	120309495	121271250	961756	42.64	2.0432	1.1724	H1	AT	0.480097	isochore-like
1998	14	121271251	121644636	373386	40.04	-2.6014	0.974	L2	AT	0.46742	isochore-like
[truncated: 493 more rows]
